# Supplementary material for: Antibody-mediated diversification of primary and secondary humoral immune responses
Source: J Exp Med. 2026 Apr 28;223(6):e20252590. doi: 10.1084/jem.20252590 (PMC13124041; doi:10.1084/jem.20252590)
Supplement: Table S1 — shows recombinant antibody sequences and binding data related to Fig. 4. [file jem_20252590_tables1.xlsx]

## Sheet: Antibody Sequences
mAb #	mAb ID	group	sampleid	cluster_id	num_seqs	CLONE_ISOTYPE	HC _isotype		HC_SEQUENCE_ID	HC sequence		LC_type	LC_SEQUENCE_ID	LC sequence
1	DSB-A01	WT	M1_C1_WT_A_2_DSB_188	1	75	IgG	IgG		AAACCGGAGGTAGGCA-1_M1_C1_WT_A_2_DSB_188_IGHG	GAGGTGCAGCTGGTGGAGTCTGGGGGAGGCTTAGTGAAGCCTGGAGGGTCCCTGAAACTCTCCTGTGCAGCCTCTGGATTCACTTTCAGTGACTATGGAATGCACTGGGTTCGTCAGGCTCCAGAGAAGGGGCTGGAGTGGGTTACATACATTAGTGGTGGCAGTAGTACCATGTACTATGCAGACACAGTGAAGGGCCGATTCACCATCTCCAGAGACAATGCCAAGAACACCCTCTTCCTCCAAATGACCAGTCTGAGGTCTGAGGACACGGCCATGTATTACTGTGCAAGGAGGGAAATCTATTACTACGTTAGTAGCCACGACTATTCTATGGACTACTGGGGTCAAGGAACCTCAGTCACCGTCTCCTCAG		Kappa	AAACCGGAGGTAGGCA-1_M1_C1_WT_A_2_DSB_188_IGK	GACATCAAGATGACCCAGTCTCCATCTTCCATGTATGCATCTCTAGGAGAGAGAGTCACTATCACTTGCAAGGCGAGTCAGGACATTAATACCTTTTTAAGTTGGTTCCAGCAGAAAACAGGGAAATCTCCTAAGACCCTGATCTATCGTGCAAACAGATTGGTAGATGGGGTCCCATCAAGGTTCAGTGGCAGTGGATCTGGGCAAGATTATTCTCTCACCATCAGCAGCCTGGAATATGAAGATATGGGAATTTATTATTGTCTACAGTATGATGTTTTTTCGCTCACGTTCGGTGCTGGGACCAAGCTGGAGCTGAAAC
2	DSB-A02	WT	M1_C1_WT_A_2_DSB_188	1	75	IgG	IgG		GTTGAGACAACGCGAG-1_M1_C1_WT_A_2_DSB_188_IGHG	GAGGTGCAGCTGGTGGAGTCTGGGGGAGGCTTAGTGAAGCCTGGAGGGTCCCTGAAACTCTCCTGTGCAGCCTCTGGATTCACTTTCAGTGACTATGGAATGCACTGGGTTCGTCAGGCTCCAGAGAAGGGGCTGGAGTGGGTTGCACACATTAGTAGAGGCAGTACTACCAGCTACTATGCAGACACAGTGAAGGGCCGATTCACCATCTCCAGAGACAATGCCAAGAACACCCTGTTCCTGCAAATGACCAGTCTGAGGTCTGAGGACACGGCCATGTATTTCTGTGCAAGGAGGGGGATTTATTACTACGATAGTACCTACGACTATACTATGGACTACTGGGGTCAAGGAACCTCAGTCACCGTCTCCTCAG		Kappa	GTTGAGACAACGCGAG-1_M1_C1_WT_A_2_DSB_188_IGK	GACATCAAGATGACCCAGTCTCCATCTTCCATGTATGCATCTCTAGGAGAGAGAGTCACTATCACTTGCAAGGCGAGTCAGGACATTAATAGCTTTTTAAACTGGTTCCAGCAGAAACCAGGTACATCTCCTAAGACCCTGATCTATCGTGCAAACAGATTGGTAGATGGGGTCCCATCAAGGTTCAGTGGCAGTGGATCTGGGCAAGATTATTTTCTCACCATCAGTAGTCTGGAGTATGAAGATATGGGAATTTATTATTGTCAACAGTATGATGACTTTCCGCTCTCGTTCGGTGCTGGGACCGAGCTGGAGCTGAAAC
3	DSB-A03	WT	M1_C1_WT_A_2_DSB_188	1	75	IgG	IgG		ATGCCGCCAGTATTCA-1_M1_C1_WT_A_2_DSB_188_IGHG	GAGGTGCAGCTGGTGGAGTCTGGGGGAGGCTTAGTGAAGCCTGGAGGGTCCCTGAAACTCTCCTGTGCAGCCTCTGGATTCACTTTCAGTGACTATGGAATGCACTGGGTTCGTCAGGCTCCAAAGAAGGGGCTGGAGTGGGTTGCATACATTAGTAGTGGCAGTAGTACCATCTACTATGCAGACACAGTGAAGGGCCGATTCACCATCTCCAGAGACAATGCCAAGAGCACCCTGTTCCTGCAAATGACCAGTCTGAGGTCTGAGGACACGGCCATGTATTACTGTGCAAGGAGGGGGATTTATTTCTACGGTAGTAGTTTCGACTATGCTATGGACTACTGGGGTCAAGGAACCTCAGTCACCGTCTCCTCAG		Kappa	ATGCCGCCAGTATTCA-1_M1_C1_WT_A_2_DSB_188_IGK	GACATCAAGATGACCCAGTCTCCATCTTCCATGTATGCATCTCTAGGAGAGAGAGTCACTATCACTTGCAAGGCGAGTCAGGACATTAATAGCTATTTAAGCTGGTTCCAGCAGAAACCAGGGAAATCTCCTAAGACCCTGATCTATCGTGCAAACAGATTGGTAGATGGGGTCCCATCAAGGTTCAGTGGCAGTGGATCTGGGCAAGATTATTCTCTCACCATCAGCAGCCTGGAGTATGAAGACATGGGAATTTATTATTGTCAACAGTATGATGAGTTTCCACTCACGTTCGGTGCTGGGACCAAGCTGGAGCTGAAAC
4	DSB-A04	WT	M1_C1_WT_A_2_DSB_188	2	36	IgG	IgG		AAATTGGAGACAGCAG-1_M1_C1_WT_A_2_DSB_188_IGHG	GAGGTGCAGCTGGTGGAGTCTGGGGGAGGCTTAGTGAAGCCTGGAGGGTCCCTGAAACTCTCCTGTACAGCCTCTGGATTCACTTTCAGTGACTATGGAATGCACTGGGTTCGTCAGGCTCCAGAGAAGGGGCTGGAGTGGGTTGCATACATTAGTAGTGGCAGTAGTACCATCTCCTATGCAGACCCAGTGAAGGGCCGATTCACCATCTCCCGAGACAATGCCAAGAACACCCTGTTCCTGCAAGTGACCAGTCTGAGGTCTGAGGACACGGCCATGTATTACTGTGCAAGGAGGGGGATTTATTTCTACGGTACTAGCTTCGACTTTACTATGGACTTCTGGGGTCAAGGAACCTCAGTCACCGTCTCCTCAG		Kappa	AAATTGGAGACAGCAG-1_M1_C1_WT_A_2_DSB_188_IGK	GACATCAAGATGACCCAGTCTCCATCTTCCATGTATGCATCTCTAGGAGAGAGAGTCACTATCACTTGCAAGGCGAGTCAGGACATTAATACCTATTTAAGCTGGTTCCAGCAGAAACCAGGGAAATCTCCTAAGACCCAGATCTATCGTGCAAACAGATTGGTAGATGGGGTCCCAGCAAGGTTCAGTGGCAGTGGATCTGGACAAGATTATTCTCTCACCATCACCAGCCTGGAATATGAAGATATGGGAATTTACTATTGTCTACAGTATGATGAGTTTCCTCGGACGTTCGGTGGAGGCACCAAGCTGGAAATCAAAC
5	DSB-A05	WT	M1_C1_WT_A_2_DSB_188	3	22	mixed (IgG dominant)	IgG		AACCATCCAACATAGG-1_M1_C1_WT_A_2_DSB_188_IGHG	GAGGTCCAGCTGCAACAGTCTGGACCTGAGCTGGTGAAGCCTGGGGCTTCAGTGAAGATGTCCTGCAAGGCTTCTGGATACACATTCACTGACTACAACATGCACTGGGTGAAGCAGAGCCATGGAAAGAGCCTTGAGTGGATTGGATATATTAACCCTAACAATGGTGCTCCTACCTACAACCAGAAGTTCAAGGGCAAGGCCACATTGACTGTAAACGAGTCCTCCAGCACAGCCTACATGGAGGTCCGCAGCCTGACATCGGAGGATTCTGCAGTCTATTACTGTTCTTTTGATGGTTACTACTACTGTTACTTCGATGTCTGGGGCACAGGGACCACGGTCACCGTCTCCTCAG		Kappa	AACCATCCAACATAGG-1_M1_C1_WT_A_2_DSB_188_IGK	GATGTTGTGATGACCCAAACTCCACTCTCCCTGCCTGTCAGTCTTGGAGATCAAGCCTCCATCTCTTGCAGATCTAGTCAGAGCCTTGTACACAGTAATGGAAACACCTATTTTCATTGGTACCTGCAGAAGCCAGGCCAGTCTCCAAAGCTCCTGATCTACAAAGTTTCCAACCGATTTTCTGGGGTCCCAGACAGGTTCAGTGGCAGTGGATCAGGGACAGATTTCACACTCAAGATCAGCAGAGTGGAGGCTGAGGATCTGGGAGTTTATTTCTGCTCTCAAAGTACACATGTTCCATTCACGTTCGGCTCGGGGACAAAGTTGGAAATAAAAC
6	DSB-A06	WT	M1_C1_WT_A_2_DSB_188	4	19	IgG	IgG		AATGAACCACATAACC-1_M1_C1_WT_A_2_DSB_188_IGHG	GAGGTTCAGCTGCAGCAGTCTGGGGCTGAGGTTGTGAGGCCAGGGGCCTCAGTCAAGGTGACCTGCACAGCTTCTGGCTTTAACATTAAAGACGACTATATGCACTGGGTGAAGCAGAGGCCTGAACAGGGCCTGGAGTGGATTGGATGGATTGATCCTGAGAATGGTGATACTGAGTATGCCTCGAAGTTCCAGGGCAAGGCCATTATAACAGCAGACACATCTTCCAACACAGCCTACCTGCAGCTCAGCAGCCTGACATCTGAGGACACTGCCGTCTATTACTGTACTACTGACCTCTATGATGGTTTGGGGGGGTTCGCTTACTGGGGCCAAGGGACTCTGGTCACGGTCTCTGCAG		Kappa	AATGAACCACATAACC-1_M1_C1_WT_A_2_DSB_188_IGK	GATGTTTTGATGACCCAAACTCCACTCTCCCTGCCTGTCAGTCTTGGAGATCAAGCCTCCATCTCTTGCAGATCTAGTCAGAGCATTGTTCATAGAAATGGAAACACCTATGTAGAATGGTACCTGCAGAAACCAGGCCAGTCTCCAAAGCTCCTGATCTACAAAGTTTCCAACCGATTTTCTGGGGTCCCAGACAGGTTCAGTGGCAGTGGATCAGGGACAGATTTCACACTCAAGATCAGCAGAGTGGAGGCTGAGGATCTGGGAGTTTATTACTGCTTTCAAGGTTCACATGTTCCGTACACGTTCGGAGGGGGGACCAAGCTGGAGATAAAAC
7	DSB-A07	WT	M1_C1_WT_A_2_DSB_188	5	17	mixed (IgG dominant)	IgG		AAACGCGAGCTAATAC-1_M1_C1_WT_A_2_DSB_188_IGHG	GAAGTGAAGCTGGTGGAGTCTGAGGGAGGCTTAGTGCAGCCTGGAAGTTCCATGAAACTCTCCTGCACAGCCTCTGGATTCACTTTCAGTGACTATTACATGGCTTGGGTCCGCCAGGTTCCAGAAAAGGGTCTAGAATGGGTTGCAAACATTAATTATGATGGTAGTAACACCTACTATCTGGACTCCTTGAAAAGCCGTTTCATCATCTCGAGAGACAGTACAAAGAACATTCTATACCTGCAAATGAGCACTCTGAAGTCTGAGGACACAGCCACTTATTACTGTGCAAGAGATCGGTTACCTCCTACTGGGTACTTCGATGTCTGGGGCACAGGGACCACGGTCACCGTCTCCTCAG		Kappa	AAACGCGAGCTAATAC-1_M1_C1_WT_A_2_DSB_188_IGK	CAAATTGTTCTCTCCCAGTCTCCAGCAATCCTGTCTGCATCTCCAGGGGAGAAGGTCACAATGACTTGCAGGGCCACCTCAAGTGTAACTTACATGCACTGGTACCAGCGGAAGCCAGGATCCTCCCCCAAACCCTGGATTTATGCCACATCCAACCTGGCTTCTGGAGTCCCTGCTCGCTTCAGTGGCAGTGGGTCTGGGACCTCTTACTCTCTCACAATCAGCAGAGTGGAGGCTGAAGATGCTGCCACTTATTACTGCCAGCAGTGGAGTAGTTACCCGCTCACGTTCGGTGCTGGGACCAACCTGGAGCTGAAAC
8	DSB-A08	WT	M1_C1_WT_A_2_DSB_188	6	17	IgG	IgG		ACCAACATCGCGTCGA-1_M1_C1_WT_A_2_DSB_188_IGHG	CAGGTCCAACTGCAGCAGCCTGGGGCTGAGCTGGTAAAGCCTGGGGCTTCAGTGAAGTTGTCCTGCAAGGCTTCTGGCTACACTTTCACCAGTTACTGGATGCACTGGGTGAAGCAGAGGCCTGGACAAGGCCTTGAGTGGATTGGAATGATTCATCCTAATAGTGGTAGTATAAACTACAATGAGAAGTTCAAGAGCAAGGCCACACTGACTATAGACAAATCCTCCAGCACAGCCTACATGCAACTCAGCAGCCTGACATCTGAGGACTCAGCGGTCTATTACTGTGCAAGATACGGTTACTACGGTAGTAGAGAGTCCTACTACTATGCTATGGACTACTGGGGTCAAGGAACCTCAGTCACCGTCTCCTCAG		Kappa	ACCAACATCGCGTCGA-1_M1_C1_WT_A_2_DSB_188_IGK	GATGTTGTGATGACCCAAACTCCACTCTCCCTGCCTGTCAGTCTTGGAGATCAAGCCTCCATTTCTTGCAGATCTAGTCAGAGCCTTGTACACAGTAATGGAAACACCTATTTACATTGGTACCTGCAGAAGCCAGGCCAGTCTCCAAAGCTCCTGATCTACAAAGTTTCCAACCGATTTTCTGGGGTCCCAGACAGGTTCAGTGGCAGTGGATCAGGGACAGATTTCACACTCAAGATCAGCAGAGTGGAGGCTGAGGATCTGGGAGTTTATTTCTGCTCTCAAAGTACACATGTTCCTCCGTGGACGTTCGGTGGAGGCACCAAGCTGGAAATCAAAC
9	DSB-A09	WT	M1_C1_WT_A_2_DSB_188	7	16	IgG	IgG		CGATGTATCCGACTAA-1_M1_C1_WT_A_2_DSB_188_IGHG	GAGGTGCAGCTGGTGGAGTCTGGGGGAGGCTTAGTGAAGCCTGGAGGGTCCCTGAAACTCTCCTGTGCAGCCTCTGGATTCACTTTCAGTGACTATGGAATGCACTGGGTTCGTCAGGCTCCAGAGAAGGGGCTGGAGTGGGTTGCATACATTAGTGGTGGCAGTAGTACCATCTACTATGCAGACACAATGAAGGGCCGATTCACCATCTCCAGAGACAATGCCAAGAACACCCTGTTCCTGCAAATGACCAGTCTGAGGTCTGAGGACACGGCCATGTATTACTGTGCAAGGCGGGGCATTTATTACTACGGTAGTAGCCTCTTTTACTATGGTATGGACTACTGGGGTCAAGGAACCTCAGTCACCGTCTCCTCAG		Kappa	CGATGTATCCGACTAA-1_M1_C1_WT_A_2_DSB_188_IGK	CAAATTGTTCTCACCCAGTCTCCAGCACTCATGTCTGCATCTCCAGGGGAGAAGGTCACCATGACCTGCAGTGCCAGCTCAAGTGTCAGTTACATGTACTGGTACCAACAGAAGCCAAGATCCTCCCCCAAACCCTGGATTTATCTCACATCCAACCTGGCTTCTGGAGTCCCTGATCGCTTCAGTGGCGGTGGGTCTGGGACCTCTTACTCTCTCACAATCAGCAGCATGGAGGATGAGGATGCTGCCACTTATTACTGCCAGCAGTGGAATAGTAACCCGCTCACGTTCGGTGCTGGGACCAAGCTGGAGCTGAAAC
10	DSB-A10	WT	M1_C1_WT_A_2_DSB_188	8	15	IgG	IgG		ACTACAAGTGCTAAGT-1_M1_C1_WT_A_2_DSB_188_IGHG	CAGGTCCAACTGCAGCAGCCTGGGGCTGAGCTGGGAAAGCCTGGGGCCTCCGTGAACTTGTCCTGCAAGGCTTCTGACTACACTTTCACCAGGTTCTGGATTCACTGGGTGAAGCAGAGGCCTGAACAAGGCCTTGAGTGGATTGGAATGATTCATCTTGATAGCGGTACTCTTAATTCTAATGAGAAATTCAAGACCAAGGCCACACTGACTGTAGACAGATCCTCCAGTACAGCCTACATGCAACTCAACAGACTGACATCTGCGGACTCTGCGGTCTATTACTGTGCAAAACTAACTGGGAAGGACGTTGACTACTGGGGCCAAGGCACCGCTCTCACAGTCTCCTCA		Kappa	ACTACAAGTGCTAAGT-1_M1_C1_WT_A_2_DSB_188_IGK	GAAAATGTGCTCACCCAGTCTCCAGCCATCATGTCTGCATCTCCAGGGGAAAAGGTCACCATGACCTGCAGGGCCAGCTCAAGTGTAAGTCCCATTTACTTGCACTGGTACCAACAGAAGTCAGGTGCCTCCCCCAAAATCTGGATTTATAGCACATCCAACTTGGCTTCTGGAGTCCCTGTTCGCTTCAGTGGCAGTGGGTCTGGGACCTCTTACTCTCTCACAATCAGCAGTGTGGAGGCTGAAGATGCTGCCACATATTACTGCCAGCAATACAGTGGTTACCCAATCACGTTCGGTGCTGGGACCAAGGTGGAGTTGA
11	DSB-A11	WT	M1_C1_WT_A_2_DSB_188	9	13	mixed	IgG		CCAACATCAATAACCC-1_M1_C1_WT_A_2_DSB_188_IGHG	CAGGTTACTCTGAAAGAGTCTGGCCCTGGGATATTGCAGTCCTCCCAGACCCTCAGTCTGACTTGTTCTTTCTCTGGGTTTTCACTGAGCACTTCTGGTATGGGTGTGAGCTGGATTCGTCAGCCTTCAGGAAAGGGTCTGGAGTGGCTGGCACACATTTACTGGGATGATGACAAGCGCTATAACCCATCCCTGAAGAGCCGGCTCACAATCTCCAAGGATACCTCCAGAAACCAGGTATTCCTCACGATCACCAGTGTGGACACTGCAGATACTGCCACATACTACTGTGCTCGAAGAGAGAGGAGTAACTACTACTTTGACTACTGGGGCCAAGGCACCACTCTCACAGTCTCCTCAG		Kappa	CCAACATCAATAACCC-1_M1_C1_WT_A_2_DSB_188_IGK	GACATTGTGATGACCCAGTCTCACAAATTCATGTCCACATCAGTAGGAGACAGGGTCAGCATCACCTGCAAGGCCAGTCAGGATGTGGGTACTCCTGTAGCCTGGTATCAACAGAAAACAGGGCAATCTCCTAAACTACTGATTTACTGGGCATCCACCCGGCACACTGGAGTCCCTGATCGCTTCACAGGCAGTGGATCTGGGACAGATTTCACTCTCACCATTAGCAATGTGCAGTCTGAAGACTTGGCAGATTATGTCTGTCAGCAATATAGCAGCTATCTCACGTTCGCTGCTGGGACCAAGCTGGAGCTGAAAC
12	DSB-A12	WT	M1_C1_WT_A_2_DSB_188	10	12	IgG	IgG		AACAGCCTCAGCTATG-1_M1_C1_WT_A_2_DSB_188_IGHG	CAGGTCCAACTGCAGCAGCCTGGGGCTGAGCTTGTGAAGCCTGGGGCTTCAGTGAAGATGTCCTGCAAGGCTTCTGGCTACACCTTCACCGGCTACTGGGTGACCTGGGTGAAACAGAGGCCTGGACAAGGCCTTGAGTGGATTGGAGATTTTTATCCTGGTAGTGGTAGTACTAAATACAATGAGAAATTCAAGACCAAGGCCACACTTACTGGAGACACATCCTCCAGCGCAGCCTACATGCACCTCAGCAGCCTGACATCTGAGGACTCTGCGGTCTATTTTTGTGCAAGATCGGCGGTAGGGTGGTACTTCGATGTCTGGGGCACAGGGACCACGGTCACCGTCTCCTCAG		Kappa	AACAGCCTCAGCTATG-1_M1_C1_WT_A_2_DSB_188_IGK	AGTATTGTGATGACCCAGACTCCCACATTCCTGCTTGTATCAGCAGGAGACAGGGTTATCATAACCTGCAGGGCCAGTCAGAGTGTGGGTAATGATGTAGCTTGGTACCAACAGAAGCCAGGGCAGTCTCCTAAACTGCTGATATACTATGCAGCCACTCGTTACACTGGAGTCCCTGATCGCTTCTCTGGCAGTGGATATGGGACGGATTTCACTTTCATCATCAGTACTGTGCAGGCTGAAGACCTGGCAGTTTATTTCTGTCAGCAGGATTATAGCTCTCCTTGGACGTTCGGTGGAGGCACCAAGCTGGAAATCAAAC
13	DSB-A13	WT	M1_C1_WT_A_2_DSB_188	11	11	IgG	IgG		AACGGATAGATCTTCC-1_M1_C1_WT_A_2_DSB_188_IGHG	CAGGTCCAACTGCAGCAGCCTGGGGCTGAGCTTGTGAAGCCTGGGGCTTCAGTGAAACTGTCCTGCAAGGCTTCTGGCTACACCTTCACCAACTACTGGATGCACTGGCTGAAGCAGAGGCCTGGACGAGGCCTTGAATGGATTGGAAGGATTGATCCTAGTAGTGGTGGTACTGCGTACAATGAGATGTTCAAGAACAAGGCCACACTGACTATAGACAAACCCTCCAGCACAGCCTACATGCAGCTCAGCAGCCTGACATCTGAGGACTCTGCGGTCTATTATTGTGCAAGTGACCTTCGAGGGTACTTCGATGTCTGGGGCACAGGGACCACGGTCACCGTCTCCTCAG		Kappa	AACGGATAGATCTTCC-1_M1_C1_WT_A_2_DSB_188_IGK	GATGTTGTGATGACCCAAACTCCACTCTCCCTGCCTGTCAGTCTTGGAGATCAAGCCTCCATCTCTTGCAGATCTAGTCAGAGTCTTGTACACAGTAATGGAAACACCTATTTACATTGGTTCCTGCAGAAGCCAGGCCAGTCTCCAAAGCTCCTGATCTACAAAGTTTCCAACCGATTTTCTGGGGTCCCAGACAGGTTCAGTGGCAGTGGATCAGGGACAGATTTCACACTCAAGATCAGCAGAGTGGAGGCTGAGGATCTGGGAGTTTATTTCTGCTCTCAAAGTACACATGTTCCTCCGACGTTCGGTGGAGGCACCAAGCTGGAAATCAAAC
14	DSB-A14	WT	M1_C1_WT_A_2_DSB_188	12	9	IgG	IgG		AAGGGAGCAGTGCACC-1_M1_C1_WT_A_2_DSB_188_IGHG	CAGGTTACTCTGAAAGAGTCTGGCCCTGGGATGTTGCAGTCCTCCCAGACCCTCAGTCTGAGTTGTTCTTTCTCTGGGTTTTCACTGAGCACTTCTGGTATGGGTGTGAGCTGGTTTCGTCAGCCTTCAGGAAAGGGTCTGGAGTGGCTGGCACACATTTACTGGGATGATGACAAGCACTATGACCCATCCCTGAGGAGCCGGCTCACAATCTCCAAGGATACCTCCAGAAACCAGGTATTCCTCAAGATCACCAGTGTGGACACTGCAGATACTGCCACATACTACTGTGCTCGACGACCTTGGACTGGGACGAGGGCTTTGGACTACTGGGGTCAAGGGACCTCAGTCACCGTCTCCTCAG		Kappa	AAGGGAGCAGTGCACC-1_M1_C1_WT_A_2_DSB_188_IGK	CAAATTGTTCTCACCCAGTCTCCCGTAATCATGTCTGCATCTCCAGGGGAGAAGGTCACCATGACCTGCAGTGCCAGCTCAAGTGTAAATTACATGTACTGGTTCCAGCAGAAGCCAGGATCCTCCCCCAGACTCCTGATTTATGACACATCCAACCTGGCTTCTGGAGTCCCTGTTCACTTCAGTGGCAGTGGGTCTGGGACCTCTTACTCTCTCACAATCAGCCGAATGGAGGCTGAAGATGCTGCCACTTATTACTGCCAGCAGTGGAATACTTACCCGTACACGTTCGGAGGGGGGACCAAGCTGGAAATAAAAC
15	DSB-A15	WT	M1_C1_WT_A_2_DSB_188	13	8	IgG	IgG		AACCTTACACCGTTAG-1_M1_C1_WT_A_2_DSB_188_IGHG	GAGGTCCAGCTGCAACAGTCTGGACCTGCGCTGGTGAAGCCTGGGGCTTCAGTGAAGATGTCCTGTAAGGCTTCTGGATACACATTCACTGACTACTATATGAACTGGGTGAAACAGAGCCATGGAAAGAGCCTTGAGTGGATTGGATCTATTAATCCTTACAACGATGGTACTATCTACAACCAGAAGTTCAAGGACAAGGCCACATTGACTGTTGACAAGTCCTCCAGTACAGCCTACATGGAGCTCAACAGCCTGACGTCTGAGGACTCTGCAGTCTATTCCTGTGCAAGGGGGATCCACCATGATTATGGGGGGGCCTGGTTTGTTTACTGGGGTCAAGGGACTCTGGTCACTGTCTCTGCAG		Kappa	AACCTTACACCGTTAG-1_M1_C1_WT_A_2_DSB_188_IGK	GATGTTTTGATGACCCAAACTCCACTCTCCCTGCCTGTCAGTCTTGGAGATCAAGCCTCCATCTCTTGCAGATCTAATCAGAGCATTATTCATAGTAATGGAAACACCTATTTAGAATGGTACCTGCAGAAACCAGGCCAGTCTCTAAAGCTCCTGATCTACAAAGTTTCCAACCGATTTTCTGGGGTCCCAGACAGGTTCAGTGGCAGTGGATCAGGGACAGATTTCACACTCAAGATCATCAGAGTGGAGGCTGAAGATCTGGGAGTTTATTACTGCTTTCAAGGTTCACATGTTCCGTACACGTTCGGAGGGGGGACCAAGCTGGAAATAAAAC
16	DSB-A16	WT	M2_C2_WT_A_2_DSB_195	1	73	IgG	IgG		AAAGCCCTCGCGGAAA-1_M2_C2_WT_A_2_DSB_195_IGHG	GAGGTCCAGCTGCAACAGTCTGGACCTTTGCTAGTGAAGCCTGGGGCTTCAGTGAAGATGTCCTGTCGGGCTTCTGGATACACATTCTCTGACTATTACTTAAATTGGATGAAACAACGCCCTGGAAGGAGCCTTGAGTGGATTGGAGTTATTCATCCTTACAACGGCAATACTGGTTACAACCAGAAGTTCAAGGACAAGGCCACATTGACTGTTGACAAGTCCTCCAGCGCAGGTTTCCTGGACCTCAACAGCCTGACATCTGAGGACTCTGCAGTCTATTACTGTGCAAGATGGGGTAACGACTTTTCTCGCTGGGGCCAAGGGACTCTGGTCACTGTCTCTGCAG		Kappa	AAAGCCCTCGCGGAAA-1_M2_C2_WT_A_2_DSB_195_IGK	GACATTGTGATGACCCAGTCTCAAAAGTTCATGTCCGCATCAGTTGGAGACAGGGTCAGCGTCACCTGCAAGGCCAGTCAGAATGTGGGTAATAAAGTAGTCTGGTATCAACAGAAACCAGGTCATTCTCCTAAAGCACTGATCTACTCGGCATCCTATCGGTACAGTGGAGTCCCTGATCGCTTCACAGGCAGTGGATCTGGGACAGATTTCACTCTCACCATCACCAATGTTCAGTCTGAAGACTTGGCAGACTATTTCTGTCAGCAATATAACAACTATCCCCTCACGTTCGGGGGGGGGACCAAGCTGGAAATGAAAC
17	DSB-A17	WT	M2_C2_WT_A_2_DSB_195	1	73	IgG	IgG		AAAGGGGCACGTGCTA-1_M2_C2_WT_A_2_DSB_195_IGHG	GAGGTCCAGCTGCAACAGTCTGGACCTGTGCTGGTGAAGCCGGGGACTTCAGTGAAGATGTCCTGTAAGGCTTCTGGATACACATTCACTGACTACTATATGAACTGGGTGAAGCAGAGCCACGGAAAGGCCCTTGAGTGGATTGGAGTTATTCATCCTAACAACGGTCGTATTAGATACAACCAGAAGTTCAAGGACAAGGCCACATTGTCTGTTGACACGTCGTCCAGCACGGCCTACATGGACCTCAATAGCCTGACATCTGAGGACTCTTCGGTCTATTTCTGTGCAAGATGGGGTAACGATTTTGCTGTATGGGGCCAAGGGACTCTGGTCGCTGTCTCTGCAG		Kappa	AAAGGGGCACGTGCTA-1_M2_C2_WT_A_2_DSB_195_IGK	GACATTGTGATGACCCAGTCTCAAAAATTCATGTCCACTTCAGTCGGAGACAGGGTCAGCGTCACCTGCAAAGCCAGTCAGAATGTGGAGAATAATTTAGTCTGGTATCAACAGAAACCAGGGCAATCTCCTAAAGCGCTGATTTACTCGGCATCCTACCGCTACAGTGGAGTCCCTGATCGCTTCACAGGCAGTGGATCTGGGACAGATTTCACTCTCACCATCCACAATGTGCAGTCTGAAGACTTGGCAGAGTATTTCTGTCAGCAATATAACAGCTATCCTCTCACGTTCGGAGGGGGGACCAAGCTGGAAATAAAAC
18	DSB-A18	WT	M2_C2_WT_A_2_DSB_195	2	60	mixed (IgM dominant)	IgM		AAGCCGAAGGCATCGT-1_M2_C2_WT_A_2_DSB_195_IGHM	GAGGTGCAGCTTGTTGAGTCTGGTGGAGGATTGGTGCAGCCTAAAGGGTCATTGAAACTCTCATGTGCAGCCTCTGGATTCAGCTTCAATACCTACGCCATGAACTGGGTCCGCCAGGCTCCAGGAAAGGGTTTGGAATGGGTTGCTCGCATAAGAAGTAAAAGTAATAATTATGCAACATATTATGCCGATTCAGTGAAAGACAGATTCACCATCTCCAGAGATGATTCAGAAAGCATTCTCTATCTGCAAATGAACAACTTGAAAACTGAGGACACAGCCATGTATTACTGTGTGAGACCCAACTGGGACGGAGGCTATGCTATGGACTACTGGGGTCAAGGAACCTCAGTCACCGTCTCCTCAG		Kappa	AAGCCGAAGGCATCGT-1_M2_C2_WT_A_2_DSB_195_IGK	GACATTGTGATGACCCAGTCTCACAAATTCATGTCCACATCAGTAGGAGACAGGGTCAGCATCACCTGCAAGGCCAGTCAGGATGTGAGTACTGCTGTAGCCTGGTATCAACAAAAACCAGGGCAATCTCCTAAACTACTGATTTACTGGGCATCCACCCGGCACACTGGAGTCCCTGATCGCTTCACAGGCAGTGGATCTGGGACAGATTATACTCTCACCATCAGCAGTGTGCAGGCTGAAGACCTGGCACTTTATCACTGTCAGCAACATTATGGCACTCCTCTCACGTTCGGTGCTGGGACCAAGCTGGAGCTGAAAC
19	DSB-A19	WT	M2_C2_WT_A_2_DSB_195	3	55	IgG	IgG		AACTCATAGCACCTCC-1_M2_C2_WT_A_2_DSB_195_IGHG	CAGGTTCAGCTGCAGCAGTCTGGACCTGAGGTGGTGAAGCCTGGGACTTCAGTGAAGTTGTCCTGCAAGGTTTCTGGCTACACCTTCACAACGTACGATATAAACTGGGTGAAGCAGAGGCCTGGACAGGGACTTGAGTGGATTGGATGGATTTATCCTAGAGAAGGTAATGCTAAGTATAATGAGAAGTTTGAGGACAAGGCCACATTGACTGTTGACACATCCTCCATCACAGCGTATATGGAACTCCACAGTCTGACATCTGAGGACTCTGCGGTCTATTTCTGTGCAATCCTCTATTATGATCACGCGGGCTATTGGGGCCACGGCACCACTCTCACAGTCTCCTCAG		Lambda	AACTCATAGCACCTCC-1_M2_C2_WT_A_2_DSB_195_IGL	CAGGCTGTTGTGACTCAGGAATCTGCACTCACCACATCACCTGGTGAAACAGTCACACTCACTTGTCGCTCAAGTAGTGGGGCTGTTACAACTGGTAATTATGCCAACTGGGTCCAGGAAAAACCAGATCACTTATTCACTGGTCTAATCGGTGGTACCAAGAACCGACCTCCAGGTGTTCCTGCCAGATTCTCAGGCTCCCTGATTGGAGACAAGGCTGCCCTCACCATCACAGGGGCACAGACTGAGGATGAGGCTATATATTTCTGTGCTCTGTGGTACAGCAATCATTGGGTGTTCGGTGGAGGAACCAAACTGACTGTCCTAG
20	DSB-A20	WT	M2_C2_WT_A_2_DSB_195	4	48	IgG	IgG		AAATGGGGTGGCTCCC-1_M2_C2_WT_A_2_DSB_195_IGHG	CAGGTGCAGCTGAAGGAGTCAGGACCTGGCCTGGTGGCGCCCTCACAGAGCCTGTCCATCACATGCACTGTCTCTGGATTCTCATTAACCAGTTATATTATGACCTGGGTTCGCCAGCCACCAGGAAAGGGTCTGGAGTGGCTTGGAGTAATCTGGACTGGTGGAGGCACAAATTATAACTCAACTCTCAGATCCAGACTGAGCATCAGCAAAGACAACTCCAAGAATCAAGTTTTCTTAAAAATGCACAGTCTACAAACTGATGACACAGCCAGGTACTACTGTGCCAGAATTGGGCCCCCCACGTCTCACTACGGTAGTACCTACTACTTTGACTACTGGGGCCAAGGCACCACTCTCACAGTCTCCTCAG		Kappa	AAATGGGGTGGCTCCC-1_M2_C2_WT_A_2_DSB_195_IGK	GATATCCAGATGACACAGACTCCATCCTCCCTGTCTGCCTCTCTGGGAGACAGAGTCACCATCAATTGCAGGGCAAGTCAGGACATTAGAAATTTTTTAAACTGGTATCAGCAGAAACCAGATGGAACTCTTAAACTCCTGATCTACTACACATCAATATTACACTCAGGGGTCCCATCAAGGTTCAGTGGCAGTGGGTCTGGAACAGATTATTCTCTCACCATTAATAATTTGGAGCAAGGAGATGTTGCCACTTACTTTTGCCAACAGGGTAATACGTTTCCTCCGTACACGTTCGGAGGGGGGACCAAACTGGAAATCAAAC
21	DSB-A21	WT	M2_C2_WT_A_2_DSB_195	5	47	mixed (IgG dominant)	IgG		AACTCATAGCACGAAG-1_M2_C2_WT_A_2_DSB_195_IGHG	GAAGTGAAGCTTGAGGAGTCTGGAGGAGGCTTGGTGCAACCTGGAGGATCCATGAAACTCTCCTGTTTTGCCTCTGGATTCACTTTCAGTAACTACTGGATGAACTGGGTCCGCCAGTCTCCAGAGAAGGGGCTTGAGTGGATTGCTCAAATTAGACTGAAATCTGATAATTATGCAACATATTACGCGGAGTCTGTGAAAGGGAGGTTTACCATCTCAAGAGATGATTCCAAAAGTAATGTCTACCTGCAAATGATCAACTTAAAACCTGAAGACACTGGAATTTATTACTGCCCTATATACTATGGTTACGGCTATTGGTACTTCGATGTCTGGGGCACAGGGACCATGGTCATTGTTTCCTCAG		Kappa	AACTCATAGCACGAAG-1_M2_C2_WT_A_2_DSB_195_IGK	GATATCCAGATGACACAGACTACATCCTCCCTCTCTGCCTCTCTGGGAGACAGAGTCACCATCAATTGCAGGGCAAGTCAGGACATCAACAATTATTTAAACTGGTATCAGCTGAAACCAGATGGAACTGTTACACTCCTGATCTACTACACATCAAGATTACACTCAGGAGTCCCATCAAGGTTCAGTGGCAGTGGGTCTGGAACAGATTATTCTCTCACCATTGTCAACCTAGAGCAAGAGGATATTGCCACTTACTTTTGCCAACAGGGTAATTCGCTTCCGTGGACGTTCGGTGGAGGCACCAACCTGGACATCAAAC
22	DSB-A22	WT	M2_C2_WT_A_2_DSB_195	6	46	mixed	IgG		AACTGCGGTGGAACCC-1_M2_C2_WT_A_2_DSB_195_IGHG	CAGGTCCAGCTGCAGCAGTCTGGAGCTGAGCTGGTAAGGCCTGGGACTTCAGTGAAGATTTCCTGCAAGGCTTCTGGATACACCTTCACTAACTACTGGATAGGTTGGGCAAAGCAGAGGCCTGGACATGGCCTTGAGTGGATTGGAGATATTTACCCTGGAAGTGATTATAGTAACTACAATGAGAAGTTCAAGGACAAGGCCACACTGACTGCAGACAAATCCTCCAGCACAGCCTACATGCAGTTCAGCAGCCTGACATCTGAGGACTCTGCCATCTATTACTGTGCCCGTAGACCTTACTACGGTAGTCCTTACTATGCTATGGACTACTGGGGTCAAGGAACCTCAGTCACCGTCTCCTCAG		Kappa	AACTGCGGTGGAACCC-1_M2_C2_WT_A_2_DSB_195_IGK	GATATTGTGCTAACTCAGTCTCCAGCCACCCTGTCTGTGACTCCAGGAGATAGCGTCAGTCTTTCCTGCAGGGCCAGCCAAAGTGTTAGCATCAACCTACACTGGTATCAACAAAAATCACATGAGTCTCCAAGGCTTCTCATCAAGTATGCTTCCCAGTCCATATCTGGGATCCCCGCCAGGTTCAGTGGCAGTGGATCAGGGACAGATTTCACTCTCAGTATCAACAGTGTGGAGACTGAAGATTTTGGATTGTATTTCTGCCAACAGAGTAACAACTGGCCGCTCACGTTCGGAGCTGGGACCAAGCTGGAGCTGAAAC
23	DSB-A23	WT	M2_C2_WT_A_2_DSB_195	7	42	IgG	IgG		AAACCGCTCCGGTCAG-1_M2_C2_WT_A_2_DSB_195_IGHG	CAGGTGCAGCTGAAGGAGTCAGGACCTGGCGTGGTGGCGCCCTCACAGAGCCTGTCCATCACATGCACCGTCTCAGGGTTCTCATTAAGCAGTCATGCTATACATTGGGTTCGCCAGGCTCCAGGAGAGGGTCTGGAGTGGCTGGCAGTGATATGGAATGATGGAAGAACAACCTGTAATTCAGGTCTCAAATTCAGACTGAACATCAGTAAGGACAATTCCAAGAGTCAAGTTCTCTTAAAAATGAACAGTCTCCAAATTGATGACACAGCCATGTATTATTGTCTCAGACGGGGACTCACGGGCGCTATGGACTACTGGGGTCAAGGAACCTCAGTCACCGTCTCCTCAG		Kappa	AAACCGCTCCGGTCAG-1_M2_C2_WT_A_2_DSB_195_IGK	GACATCAAGATGACCCAGTCTCCATCTTCCATGTATGCATCTCTAGGAGAGAGAGTCACTATCACTTGTAAGGCGAGTCAGGACATTAATAGTTATTTAAGCTGGTTCCAGCAGAAACCAGGGAAATCTCCTAAGACCCTGATCTATCGTGCAAACAGATTGGTAGATGGGGTCCCATCAAGGTTCAGTGGCAGTGGATCTGGGCAAGATTATTCTCTCACCATCAGCAGCCTGGAATATGAAGAAATGGGAATTTATTATTGTCTACAGTATGATGAGTTTCCGTACACGTTCGGAGGGGGGACCAATTTGGAAATAAAAC
24	DSB-A24	WT	M2_C2_WT_A_2_DSB_195	8	39	IgG	IgG		AATCTAGGTAAATGGG-1_M2_C2_WT_A_2_DSB_195_IGHG	CAGGTTCAGCTGCAGCAGTCTGGACCTGAGGTGGTGAAGCCTGGGGCCTCAGTGAAGATTTCCTGCAAGGCTTCTGGCTACGCATTCAGTAGCTCCTGGATGAACTGGGTGAAGCAGAGGCCTGGAAAGGGTCTTGAGTGGATTGGACGGATTTATCCTGGAGATGGAGATTCTAACTACAATGGAAAATTCAAGGGCAAGGCCACACTGACTGCAGACAAATCCTCCAGCACAGCCTTCATGCGCCTCAGCAGCCTGACATCTGAGGACTCTGCGGTCTACTTCTGTGCAAGTAACCCGTACTATCCTATGGACTACTGGGGTCAAGGAACCTCAGTCACCGTCTCCTCAG		Kappa	AATCTAGGTAAATGGG-1_M2_C2_WT_A_2_DSB_195_IGK	GAAAATGTGCTCACCCAGTCTCCAGCAATCATGTCTGCATCTCCAGGGGAAAAGGTCACCATGACCTGCAGGGCCAGCTCAAGTGTAAGTTCCAGTTACTTGCACTGGTACCAGCAGAAGTCAGGTGCCTCCCCCAAAGTCTGGGTTTATAGCACATCCAACTTGGCTTCTGGAGTCCCTGCTCGCTTCAGTGGCAGTGGGTCTGGGACCGCTTATTCTCTCACAATCAGCAGTGTGGAGGCTGAAGATGCTGCCACTTATTACTGTCAGCAGTACAGTGATTACCCACTCACATTCGGCTCGGGGACAAAGTTGGAAATAAAAC
25	DSB-A25	WT	M2_C2_WT_A_2_DSB_195	9	37	IgG	IgG		AACGCCAGTGCGAGAG-1_M2_C2_WT_A_2_DSB_195_IGHG	CAGGTCCAACTGCAGCAGCCTGGGACTGAGCTGGTAAATCCTGGGGCTTCAGTGCAGTTGTCCTGCAAGGCTTCTGGCTACACTTTCACCACCTATTGGATGCACTGGGTGAAGCAGAGGCCTGGACAGGGCCTTGAGTGGATTGGAATGATTCAGCCTAATCGTGGTAGTACTAATTTCAATGAGAAGTTCAAGACCAAGGCCACTCTGACTGTAGACAAATCCTCCAGCACAGTCTACATGCAACTCACCAGCCTGACATCTGAGGACTCTGCGGTCTATTACTGTGCAAGAAACTACGGTAGTTACTATGCTATGGACTACTGGGGTCAAGGAACCTCAGTCACCGTCTCCTCAG		Kappa	AACGCCAGTGCGAGAG-1_M2_C2_WT_A_2_DSB_195_IGK	GAAACAACTGTGACCCAGTCTCCAGCATCCCTGTCTTTGGCTATGGGAGAAAAAGTCACCATCAGATGTGTAACCAGCACTGATATTGATGATGATATGAACTGGTACCAACAGAAGCCAGGGGAACCTCCAAAACTCCTTATTTCAGAAGGCAATACTCTTCGTCCTGGAGTCCCATCCCGATTCTCCAGCAGTGGCTATGGTACAGATTTTGTTTTTGAAATTGAAAACATGCTCTCGGAGGATGTTGCAGAATACTACTGTTTGCAAAGTGATGACTTGCCTCTCACGATCGGAGGGGGGACCAAGCTAGACTTAAAAC
26	DSB-A26	WT	M2_C2_WT_A_2_DSB_195	10	36	mixed (IgM dominant)	IgG		AGTGTTAGTCCGAAAT-1_M2_C2_WT_A_2_DSB_195_IGHG	GAAGTGAAGCTTGAGGAGTCTGGAGGAGGCTTGGTGCAACCTGGAGGATCCATGAAACTCTCTTGTGCTGCCTCTGGATTCACTTTTAGTGACGCCTGGATGGACTGGGTCCGCCAGTCTCCAGAGAAGGGGCTTGAGTGGGTTGCTGAAGTTAGAAACAAAGCTAATAATCATGCAACATACTATACTGAGTCTGTGAAAGGGCGATTCACCATCTCAAGAGATGATTCCAGAAGTAGTCTCTACCTGCAAATGAACAGCTTAAGAGCTGAAGACACTGGCATTTATTTCTGTACCTCGTTTGCTTACTGGGGCCAAGGGACTCTGGTCACTGTCTCTGCAG		Kappa	AGTGTTAGTCCGAAAT-1_M2_C2_WT_A_2_DSB_195_IGK	GATATTGTGATAACCCAGGATGAACTCTCCAATCCTGTCACTTCTGGAGAATCAGTTTCCATCTCCTGCAGGTCTAGTAAAAGTCTCCTATATAAGGATGGGAAGACATACTTGAATTGGTTTCTGCAGAGACCAGGACAATCTCCTCAGCTCCTGATCTATTTGATGTCCACCCGTGCATCAGGAGTCTCAGACCGGTTTAGTGGCAGTGGGTCAGGAACAGATTTCACCCTGGAAATCAGTAGAGTGAAGGCTGAGGATGTGGGTGTGTATTACTGTCAACAACTTGTAGAGTATCCGCTCACGTTCGGTGCTGGGACCAAGCTGGAACTGAAAC
27	DSB-A27	WT	M2_C2_WT_A_2_DSB_195	11	32	IgG	IgG		AAGCAAGGTATGGAGA-1_M2_C2_WT_A_2_DSB_195_IGHG	CAGGTCCAACTGCAGCAGCCTGGGGCTGAACTGGTGAAACCTGGGGCTTCAGTGAAGTTGTCCTGCAAGGCTTCCGGCTACAATTTCACCAACTACTGGATGCACTGGGTGAAACAGAGGCCTGGACAAGGCCTTGAGTGGATTGGAATGATTCGTCCTAATATTGGTACTTCTAACTACAATGAGAAGTTCAAGAACAAGGCCACACTGACTGTAGACAAATCCTCCAGCACAGGCAACATGCAAGTCAGCAGCCTGACATCTGAGGACTCTGCGGTCTATTACTGTGTAAGCGGGCGTTGGGAGTACTGGGGCCAAGGCACCACTCTCACAGTCTCCTCAG		Kappa	AAGCAAGGTATGGAGA-1_M2_C2_WT_A_2_DSB_195_IGK	GACATTGTGATGACCCAGTCTCAAAGATTCATGTCCTCATCAGTTGGAGACCGGGTCAGCGTCACCTGCAAGGCCAGTCAAAATGTGGGTTCTAATGTAGCCTGGTATCAGCAGAAACCAGGACAATTTCCTAAAGCACTGATTTACTCGTCATCCTACCGATACAGTGGAGTCCCTGATCGCTTCACAGGCAGTGGATCTGGGACAGATTTCACTCTCACCATCAGCAGTGTGCAGTCTGAAGACTTGGCAGTCTATTTCTGTCAACAATATAACATCTATCCTCTCACGTTCGGAGGGGGGACCAAGCTGGAAATAAAAC
28	DSB-A28	WT	M2_C2_WT_A_2_DSB_195	12	29	IgG	IgG		AAGCCGTTCGGGCCTA-1_M2_C2_WT_A_2_DSB_195_IGHG	GAGTTCCAGCTGCAGCAGTCTGGACCTGAACTGGTGAAGCCTGGCGCTTCAGTGAAGATGTCCTGCAAGGCTTCTGGTTACTCCTTCACTGACTTCAACATAAATTGGGTGAAGCAGAACAATGGAAGGACCCTTGAGTGGATTGGAACTATTAATCCTAACTATGGAATTTCTAACTACGATCAGAAGTTCAAGGGCAAGGCCACATTGAGTGTAGACCAATCTTCCGGCACAACCTACATGCAGCTCACCAGCCTGACATCTGAGGACTCTGCAGTCTATTTCTGTGCAAGGCACCCCTATTACCAGGGTAGTAGTTACGACTACTGGGGCCAAGGCACCATTCTCACAGTCTCCTCAG		Kappa	AAGCCGTTCGGGCCTA-1_M2_C2_WT_A_2_DSB_195_IGK	CAAATTGTTCTCACCCAGTCTCCAGCAATCATGTCTGCTTCTCCAGGGGAGAAGGTCACCATGACCTGCAATGCCAGCTCAGGTGTAAGTTTCATGCACTGGTACCAGCAGAAGTCAGGCACCTCCCCCAAAAGATGGATTTATGACACATCCAAACTGGCTTCTGGAGTCCCTGCTCGCTTCAGTGGCAGTGGGTCTGGGACCTCTTACTCTCTCACAATCAGCAGCATGGAGGCTGAAGATGCTGCCACTTATTACTGCCAACAGTGGAGTGGTAACCCATATACGTTCGGAGGGGGGACCAAGCTGGAAATAAAAC
29	DSB-A29	WT	M2_C2_WT_A_2_DSB_195	13	27	mixed (IgM dominant)	IgG		GGAGTATAGGTACCCG-1_M2_C2_WT_A_2_DSB_195_IGHG	CAGGTCCAGCTGCAGCAGTCTGGGGCTGAACTGGCAGAACCTGGGGCCTCAGTGAACCTGTCCTGCAAGGCTTCTGGCTACACCTTTACTAGCTACTGGATGCACTGGGTAAAACAGAGGCCTGGACAGGGTCTGGAATGGATTGGATACATTAATCCTAGCAGTGGTTATACTAAGTACAATCAGAAGTTCAAGGACAAGGCCACATTGACTGCAGACAAATCCTCCAGCACAGCCTACATTCACCTGAGCAGCCTGACATATGAGGACTCTGCAGTCTATTACTGTGCAAGGGGGGATTACTACGGTAGTAGCTCCTACTGGGGCCAAGGCACCACTCTCACAGTCTCCTCAG		Kappa	GGAGTATAGGTACCCG-1_M2_C2_WT_A_2_DSB_195_IGK	GACATTGTGATGACCCAGTCTCACAAATTCATGTCCACATCAGTAGGAGACAGGATCAGCATCACCTGCAAGGCCAGTCAGGATGTGAGTACTGCTGTAGCCTGGTATCAACAGAAACCAGGACAATCTCCTAAAGTACTGATTTACTCGGCATCCTACCGGTACACTGGAGTCCCTGATCGCTTCACTGGCAGTGGATCTGGGACGGATTTCACTTTCACCTTCAGCAGTGTGCAGGCTGAAGACCTGGCAGTCTATTACTGTCAGCAACATTATAGTATTCCGTACACGTTCGGAGGGGGGACCAAGCTGGAAATAAAAC
30	DSB-A30	WT	M2_C2_WT_A_2_DSB_195	14	27	IgM	IgM		AAACGGAGTATTGTAG-1_M2_C2_WT_A_2_DSB_195_IGHM	GAGGTCCAGCTGCAACAATCTGGACCTGAGCTGGTGAAGCCTGGGGCTTCAGTGAAGATATCCTGTAAGGCTTCTGGATACACGTTCACTGACTACTACATGAATTGGGTGAAGCAGAGCCATGGAAAGAGCCTTGAGTGGATTGGAGATATTAATCCTAACAGTGGTGGTACTAACTACAACCAGAAGTTCAAGGGCAAGGCCACATTGACTGTAGACAAGTCCTCCAGCACAGCCTACATGGAGCTCCGCAGCCTGACATCTGAGGACTCTGCAGTCTATTACTGTACAAGAAAGGGTTTCTGGGGATTTGACTACTGGGGCCAAGGCACCACTCTCACAGTCTCCTCAG		Kappa	AAACGGAGTATTGTAG-1_M2_C2_WT_A_2_DSB_195_IGK	GATGTTTTGATGACCCAAACTCCACTCTCCCTGCCTGTCAGTCTTGGAGATCAAGCCTCCATCTCTTGCAGATCTAGTCAGAGCATTGTACATAGTAATGGAGACACCTATTTAGAATGGTACCTGCAGAAACCAGGCCAGTCTCCAAAGCTCCTGATCTACAAACTTTCCAACCGATTTTCTGGGGTCCCAGACAGGTTCAGTGGCAGTGGATCAGGGACAGATTTCACACTCAAGATCAGCAGAGTGGAGGCTGAGGATCTGGGAGTTTATTACTGCTTTCAAGGTTCACATGTTCCGTACACGTTCGGAGGGGGGACCAAGCTGGAAATAAAAC
31	DSB-A31	WT	M4_C4_WT_A_2_DSB_195	1	113	IgG	IgG		AACTAAGAGACCAGGA-1_M4_C4_WT_A_2_DSB_195_IGHG	GAGGTGCAGCTTGTTGAGTCTGGTGGAGGATTGGTGCAGCCTTCAGGATCATTGAAGCTCTCATGTGCCGCCTCTGGTTTCACCTTCAATACCTATGCCATGCACTGGGTCCGCCAGGCTCCAGGAAAGGGTTTGGAATGGATTGCTCGCATAAGAAGTAAAAGTAGTAATTATGCAACATCTTTTGCCGAATCAGTGAAAGACAGATTCACCATCTCCAGAGATGATTCACAAAGCATGCTCTATCTGCAAATGAACAACCTGAAAACTGAGGACACGGCCACGTATTACTGTGTGAGAGATCGTATTTATTATTACGGTAGTAGCCTCTACTGGTACTTCGATGTCTGGGGCACAGGGACCACGGTCACCGTCTCCTCAG		Kappa	AACTAAGAGACCAGGA-1_M4_C4_WT_A_2_DSB_195_IGK	GATATCCAGATGACACAGACTACATCCTCCCTGTCTGCCTCTCTGGGTGACAGAGTCACCCTCAGTTGCAGGGCAAGTCAGGACATTGGCAATTATTTAAATTGGTTTCAGCGGAAACCAGATGGAACTGTTAAACTCCTGATCTATTACACATCAAGACTACACTCAGGAGTCCCATCAAGGTTCAGTGGCAGTGGGTCTGGAACAGATTTTTCTCTCACCGTTAGCAACGTGGAACAAGAAGATTCTGCTACTTACTTTTGCCAACAGGGTCAAACGCTTCCATACACGTTCGGAGGGGGGACCCAGCTGGAAATAAA
32	DSB-A32	WT	M4_C4_WT_A_2_DSB_195	2	60	mixed (IgG dominant)	IgG		AACCGGGCACGTAGGG-1_M4_C4_WT_A_2_DSB_195_IGHG	GAAGTGAAGCTTGAGGAGTCTGGAGGAGGCTTGGTGCAACCTGGAGGATCCATGAAACTCTCCTGTGTTGCCTCTGGATTCACTTTCACTAACTACTGGATGATCTGGGTCCGCCAGTCTCCAGAGAAGGGGCTTGAGTGGGTTGCTCAAATTAGATTGAAATCTGATAATTATGCAACACATTATGCGGAGTCTGTGAAAGGGAGGTTCACCATCTCAAGAGATGATTCCAAAAGTAGTGTCTACCTGCAAATGAACAACTTGAGGGCTGAAGACACTGGAATTTATTACTGCTCAGGAGATGGTTACCACCTCTACTGGTACTTCGATGTCTGGGGCACAGGGACCACGGTCACCGTCTCCTCAG		Kappa	AACCGGGCACGTAGGG-1_M4_C4_WT_A_2_DSB_195_IGK	GACATCAAGATGACCCAGTCTCCATCTTCCATGTATGCATCTCTAGGAGAGAGAGTCACTATCACTTGCAAGGCGAGTCAGGACATTAATAGCTATTTAAGCTGGTTCCTGCAGAAACCAGGGAAATCTCCTAAGACCCTGATCTATCGTGCAAACAGATTGGTAGATGGGGTCCCATCAAGGTTCAGTGGCAGTGGATCTGGGCAGGATTACTCTCTCACCATCAGCAGCCTGGACTATGAAGATATGGGAATTTATTGTTGTCTTCAGTATGCTGAGTTTCCGTACACGTTCGGAGGGGGGACCAAGCTGGAAATAAAAC
33	DSB-A33	WT	M4_C4_WT_A_2_DSB_195	3	54	IgG	IgG		AAACGGAGTAACTTCT-1_M4_C4_WT_A_2_DSB_195_IGHG	GAGGTGCAGCTTGTTGAGTCTGGTGGAGGATTGGTTCAGCCTAAAGGATCATTGAAACTCTCATGTGCCGCCTCTGGTTTCACCTTCAAAACCTATGGCATGCACTGGGTCCGCCAGGCTCCAGGAAAGGGTTTGGAATGGGTTACTCGCATAAGAACTAAAAGTAGTAATTATGCAGCATATTATGCCGATTCAGTGAAAGACAGATTCACCATCTCCAGAGATGATTCACAAAGCATGCTCTATCTGCAAATGAACAACCTGAGAACTGAGGACACAGCCATATATTACTGTGTGAGAGCGGGGGGGGACTACTGGGGTCAAGGAACCTCAGTCACCGTCTCCTCAG		Kappa	AAACGGAGTAACTTCT-1_M4_C4_WT_A_2_DSB_195_IGK	GACATTGTGATGACCCAGTCTCAAAAATTCATGTCCACATCAGTAGGAGACAGGGTCAACGTCACCTGCAAGGCCAGTCAGAATGTGGGCACTGATGTAGCCTGGTATCAGCAGAAACCAGGACAATCTCCTAAACCACTGATTTACTCGGCATCCTCCCGGTTCAGTGGAGTCCCTGATCGCTTCACAGGCAGTGGATCTGGGACAGATTTCACTCTCTCCGTCAGCAATGTGCACTCTGAAGACTTGGCAGAATATTTCTGTCAACAATATAACACCTATCCTCTAACGTTCGGCTCGGGGACAAAGTTGGAAATAAA
34	DSB-A34	WT	M4_C4_WT_A_2_DSB_195	4	41	mixed (IgG dominant)	IgG		AACATGGCAAGAGAGG-1_M4_C4_WT_A_2_DSB_195_IGHG	GAGGTGCAGCTGGTGGAGTCTGGGGGAGGCTTAGTGAAGCCTGGAGGGTCCCTGAAACTCTCCTGTGCAGCCTCTGGATTAACTTTCAGTGACTATGGAATGCACTGGTTTCGTCAGGCTCCAGAGAAGGGGCTGGAGTGGATTGCGTACATTGGAAGTGGCAGTCATATCATCTACTATGCAGACAAAGTGAAGGTCCGATTCACCATCTCCAGAGACAATGCCAAGAACACCCTGTTCCTGCAAATGACCAGTCTGAGGTCTGAGGACACGGCCATGTATTACTGTGTAAGGGATTCGGGACCGTACTTCGATGTCTGGGGCACAGGGACCACGGTCACCGTCTCCTCAG		Kappa	AACATGGCAAGAGAGG-1_M4_C4_WT_A_2_DSB_195_IGK	GATGTTGTGATGACCCAAACTCCATTTTCCCTGCCTGTCAGTCTTGGAGATCAAGCCTCCATCTCTTGCAGATCTAGTCAGAGCCTTGTACACAGTAATGGAAACACCTATTTACATTGGTACCTGCAGAAGCCAGGCCAGTCTCCAAAGCTCCTGATCTACAAAGTTTCCAACCGATTTTCTGGGGTCCCAGACAGGTTCAGTGGCAGTGGATCAGGGACAGATTTCACACTCAAGGTCAGCAGAGTGGGGACTGAGGATCTGGGAATTTATTTCTGCTCTCAAAGTACACATATTCCTCTCACCTTCGGCTCGGGGACAAAGTTGGAAATAAAAC
35	DSB-A35	WT	M4_C4_WT_A_2_DSB_195	5	23	mixed (IgG dominant)	IgG		AAACCATTCCTATGCT-1_M4_C4_WT_A_2_DSB_195_IGHG	GAGTTCCAGCTGCAGCAGTCTGGACCTGAGCTGGTGAAGCCTGGCGCTTCAGTGAAGATATCCTGCAAGGCTTCTGGTCACTCATTCACTGACTACAACATGAATTGGGTGAAGCAGAGCGATGGAAAGAGCCTTGAGTGGATTGGAGTAATTAATTCTAACTATGCTACTACTACTTATAATCGGAAGTTCAAGGGCAAGGCCACATTGACTGTAGACCGATCTTCCAGCACAGTCTACATGCAGCTCAACTGCCTGACATCTGAGGACTCTGCAGTCTATTACTGTGTAAGATCGGGTACTACGGTAGTTGAGACCTACTACTTTGACTCCTGGGGCCAAGGCACCACTCTCACAGTCTCCTCAG		Kappa	AAACCATTCCTATGCT-1_M4_C4_WT_A_2_DSB_195_IGK	GATATTGTGCTAACTCAGTCTCCAGCCACCCTGTCTGTGACTCCAGGAGATAGCGTCAGTCTTTCCTGCAGGGCCAGCCAAAGTATTACCAACAACCTACACTGGTATCAACAAAAATCACATGAGTCTCCAAGGCTTCTCATAAAGTATTCTTCCCAGTCCATCTCTGGGATCCCCTCCAGGTTCAGTGGCAGTGGATCAGGGACAGATTTCACTCTCAGTATCAACAGTGTGGAGACTGAAGATTTTGGAATGTATTTCTGTCAACAGAGTAACAGCTGGCCTCACACGTTCGGAGGGGGGACCAAGCTGGACATAAAAC
36	DSB-A36	WT	M4_C4_WT_A_2_DSB_195	6	18	IgM	IgM		AACCAGGAGCTATAGT-1_M4_C4_WT_A_2_DSB_195_IGHM	GAGGTGCAGCTGGTGGAGTCTGGGGGAGGCTTAGTGAAGCCTGGAGGGTCCCTGAAACTCTCCTGTGCAGCCTCTGGATTCACTTTCAGTGACTATGGAATGCACTGGGTTCGTCAGGCTCCAGAGAAGGGGCTGGAGTGGGTTGCATACATCAGTAGTGGCAATAGTTCCTTCTACCATGCAGACACAGTGAGGGGCCGATTCACCATCTCCAGAGACAATGCCAAGAACACCCTGTTCCTGCAAATGACCAGTCTGAGGTCTGAGGACACGGCCATGTATTACTGTGCAAGAAAAGTAGCTAACTGGGACCGTCACTACTTTGACTACTGGGGCCAAGGCACCACTCTCACAGTCTCCTCAG		Kappa	AACCAGGAGCTATAGT-1_M4_C4_WT_A_2_DSB_195_IGK	GACATTGTGATGACCCAGTCTCACAAATTCATGTCCACATCAGTAGGAGACAGGGTCAGCATCACCTGCAAGGCCAGTCAGGATGTGGGTATTGCTGTAGCCTGGTATCAACAGAAACCAGGGCAATCTCCTAAATTACTGATTTACTGGGCATCCACCCGGCACACTGGAGTCCCTGATCGCTTCACAGGCAGTGGATCTGGGACAGATTTCACTCTCACCATTAGCAATGTGCAGTCTGAAGACTTGGCAGATTATTTCTGTCAGCAATATAGCAGCTATCCTCTCACGTTCGGTGCTGGGACCAAGCTGGAGCTGAAAC
37	DSB-A37	WT	M4_C4_WT_A_2_DSB_195	7	14	IgG	IgG		AACGAGAGTACTTCTG-1_M4_C4_WT_A_2_DSB_195_IGHG	GAGGTGCAGCTGGTGGAGTCTGGGGGAGGCTTAGTGAAGCCTGGAGGGTCCCTGAAACTCTCCTGTGCAGCCTCTGGATTCACTTTCAGTGACTATGGAATGCACTGGGTTCGTCAGGCTCCAGAGAAGGGGCTGGAGTGGGTTGCATACATCAGTAGTGGCAGTAGTATTACTTATTATGCAGACACAGTGAAGGGCCGATTCACCATCTCCAGAGACAATGCCAAGAACACCCTGTTCCTGCAAATGACCAGTCTGAGGTCTGAGGACACGGCCATGTATTACTGTGCAAGGCGGGGGATTTATTACCACGGTAGTTCTTATTACTATGCTATGGACTACTGGGGTCAAGGATCCTCAGTCACCGTCTCCTCAG		Kappa	AACGAGAGTACTTCTG-1_M4_C4_WT_A_2_DSB_195_IGK	GAAAATGTGCTCACCCAGTCTCCAGCAATCATGTCTGCATCTCTAGGAGAGAAGGTCACCTTGACCTGCAGGGCCAATTCAAGTATAAATTACATATACTGGTACCAGCAGAAGTCAGATGCCTCCCCCAAACTATGGATTTATTACACATCCAACCTGGCTCCTGGAGTCCCACCTCGCTTCGGTGGCAGTGGGTCTGGGAACTCTTATTCTCTCACAATCAGCAACGTGGAGGGTGAAGATGCTGCCACTTATTACTGCCTGCAGTTTACTAGTTCCCCATTCACGTTCGGCTCGGGGACAAAGTTGGAAATAAAAC
38	DSB-A38	WT	M4_C4_WT_A_2_DSB_195	8	14	IgG	IgG		AACAGGAGTATGCGAT-1_M4_C4_WT_A_2_DSB_195_IGHG	GAGGTGCAGCTTGTTGAGTCTGGTGGAGGATTGGTGCAGCCTAAAGGGTCATTGAAACTCTCATGTGCAGCCTCTGGATTCAGCTTCAATACCTACGCCATGAACTGGGTCCGCCAGGCTCCAGGAAAGGGTTTGGAATGGGTTGCTCGCATAAGAAGTAAAAGTAATAATTATGCAACATATTATGCCGATTCAGTGAAAGACAGATTCACCATCTCCAGAGATGATTCAGAAAGCATGCTCTATCTGCAAATGAACAACTTGAAAACTGAGGACACAGCCATGTATTACTGTGTGAGACATGGGCTTTATTACTACGGTAGTAGCTACGCTCTGGACTACTGGGGTCAAGGAACCTCAGTCACCGTCTCCTCAG		Kappa	AACAGGAGTATGCGAT-1_M4_C4_WT_A_2_DSB_195_IGK	GACATTGTGATGACCCAGTCTCACAAATTCATGTCCACATCAGTAGGAGACAGGGTCAGCATCACCTGCAAGGCCAGTCAGGATGTGGTTACTGCTGTAGCCTGGTATCAACAGAAACCAGGGCAATCTCCTAAACTACTGATTTACTGGGCATCCACCCGGCACACTGGAGTCCCTGATCGCTTCACAGGCAGTGGATCTGGGACAGATTTCACTCTCACCATTAGCAATGTGCAGTCTGAAGACTTGGCAGATTATTTCTGTCAGCAATATAGCAGCTATCCTCTCACGTTCGGTGCTGGGACCAAGCTGGAGCTGAAAC
39	DSB-A39	WT	M4_C4_WT_A_2_DSB_195	9	13	IgG	IgG		AACGAGCCAAAGCTCT-1_M4_C4_WT_A_2_DSB_195_IGHG	CAGGTGCAGCTGAAGGAGTCAGGACCTGGCCTGGTGGCGCCCTCACAGAGCCTGTCCATCACATGCACTGTCTCAGGGTTCTCATTAACCACCTATGGTTTAAGCTGGGTTCGCCAGCCTCCAGGAAAGGGTCTGGAGTGGCTGGGAGTAATATGGGGTGACGGGAGAATAAATTATCATTCAGCTCTCATATCCAGAGTGAGCATCAGCAAGGATAACGCCAAGAGTCAAGTTTTCTTAAAACTGAACAGTCTGCAAAATGATGACACAGCCACGTACTACTGTGCCAAGGGGGCGGGGGCTCCTTACTGGTACTTCGATGTCTGGGGCACAGGGACCACGGTCACCGTCTCCTCAG		Kappa	AACGAGCCAAAGCTCT-1_M4_C4_WT_A_2_DSB_195_IGK	CAAATTGTTCTCACCCAGTCTCCAACACTCATGTCTGCATCTCCAGGGGAGAAGGTCACCATGACCTGTAGTGTCAGCTCAGGTATAAATTACATGTACTGGTACCAGCAGAAGCCAAGATCCTCCCCCAAACCCTGGATTTATCTCACATCCAACCTGGCTTCTGGAGTCCCTGCTCGCTTCAGTGGCAGTGGGTCTGGGACGTCTTACTCTCTCACAATCAGCAGCATGGAGGCTGAAGATGCTGCCACTTATTACTGCCAGCAGTGGAATAGTGACCCACCCACGTTCGGTGCTGGGACCAAGCTGGTACTGAAAC
40	DSB-A40	WT	M4_C4_WT_A_2_DSB_195	10	13	mixed	IgG		AAGCCTATCCGCTACC-1_M4_C4_WT_A_2_DSB_195_IGHG	CAGGTCCAGCTGCAGCAGTCTGGAGGTGAGCTGGTGAAACCCGGGGCATCAGTGAAACTGTCCTGCAAGGCTTCTGGCTACACCTTCACTGAGTATACTATACACTGGGTAAAGCAGAGGTCTGGACAGGGTCTTGAGTGGATTGGGTGGTTTTACCCTGGAGGTGGTAGTATAAAGTACAATGAGAAATTCAAGGACAAGGCCACATTGACTGCGGACAAATCCTCCAGCACAGTCTATATGGAGCTTAGTAGATTGACATCTGAAGACTCTGCGGTCTATTTCTGTGCAAGACACGGCCCCCCTTATTACTACGGGGGGTGGTACTTCGATGTCTGGGGCACAGGGACCACGGTCACCGTCTCCTCAG		Kappa	AAGCCTATCCGCTACC-1_M4_C4_WT_A_2_DSB_195_IGK	GACATCAAGATGACCCAGTCTCCATCTTCCATGTATGCATCTCTAAGAGAGAGAGTCACTATCACTTGCAAGGCGAGTCAGGACATTAATAGCTATTTAAGCTGGTTCCAGCAGAAACCAGGGAAATCTCCTAAGACCCTGATCTATCGTGCAAACAGATTGGTAGATGGGGTCCCATCAAGGTTCAGTGGCAGTGGATCTGGGCAAGATTATTCTCTCACCATCAGCAGCCTGGAGTATGAAGATATGGGAATTTATTATTGTCTACAGTATGATGAGTTTCCGTACACGTTCGGAGGGGGGACCAAGCTGGAAATAAAAC
41	DSB-A41	WT	M4_C4_WT_A_2_DSB_195	11	10	IgG	IgG		AAACCAGCAGGTTGCC-1_M4_C4_WT_A_2_DSB_195_IGHG	CAGGTTCAGCTGCAGCAGTCTGGACCTGAGCTGGTGAAGCCTGGGGCCTCAGTGAAGATTTCCTGCAAGGCTTCTGGCTACGCATTCAGTAGCTCCTGGATGAACTGGGTGAAGCAGAGGCCTGGAAAGGGTCTTGAGTGGATTGGACGGATTTATCCTGGAGATGGAGATACTAACTACAATTGGAAGTTCAAGGGCAAGGCCACACTGACTGCAGACAAATCCTCCAGCACAGCCTACATGCAACTCAGCAGCCTGACATCTGAGGACTCTGCGGTCTACTTCTGTGCAAGACCGGGGGATTACTACGGTAGTAGCTACGGGTTTGCTTACTGGGGCCAAGGGACTCTGGTCACTGTCTCTGCAG		Kappa	AAACCAGCAGGTTGCC-1_M4_C4_WT_A_2_DSB_195_IGK	GACATTGTGATGACCCAGTCTCACAAATTCATGTCCACATCAGTAGGAGACAGGGTCAGCATCACCTGCAAGGCCAGTCAGGATGTGGGTAATGCTGTAGCCTGGTATCAACAGAAACCAGGGCAATCTCCTAAACTACTGATTTACTGGGCATCCACCCGGCACACTGGAGTCCCTGATCGCTTCACAGGCAGTGGATCTGGGACAGATTTCACTCTCACCATTAGCAATGTGCAGTCTGAAGACTTGGCAGATTATTTCTGTCAGCAATATAGCAGCTATCCTCTCACGTTCGGCTCGGGGACAAAGTTGGAAATAAAAC
42	DSB-A42	WT	M4_C4_WT_A_2_DSB_195	12	9	IgG	IgG		AGACGCTTCCGAATTG-1_M4_C4_WT_A_2_DSB_195_IGHG	CAGGTGCAGCTGAAGGAGTCAGGACCTGGCCTGGTGGCGCCCTCACAGAGCCTGTCCATCACATGCACTGTCTCAGGGTTCTCATTAACCAGCTATGGTGTTAGCTGGGTTCGCCAGCCTCCAGGAAAGGGTCTGGAGTGGCTGGGAGTAATATGGGGTGACGGGACCACAAATGACCATTCAGCTCTCATATCCAGACTGAGCATCAGCAAGGATAACTCCAAGAGACAAGTTTTCATAAAACTGAACAGTCTGCAAACTGATGACACAGCCACGTACTACTGTGCCAAAGTGGGAGGTTATCCCTACTGGTACTTCGATGTGTGGGGCACAGGGACCACGGTCACCGTCTCCTCAG		Kappa	AGACGCTTCCGAATTG-1_M4_C4_WT_A_2_DSB_195_IGK	CAAATTGTTCTCACCCAGTCTCCAGCAATCATGTCTGCATCTCCAGGGGAGAAGGTCACCATATCCTGCAGTGCCAGCTCAAGTGTAAGTTACATGTACTGGTACCAGCAGAAGCCAGGATCCTCCCCCAAACCCTGCATTTATCGCACATCCAACCTGGCTTCTGGAGTCCCTCCTCGCTTCAGTGGCCGTGGGTCTGGGACCTCTTACTCTCTCACAATCAGCAGCATGGAGGCTGAAGATGCTGCCACTTATTACTGCCAGCAGTATCATAGTTACCCACCCACGTTCGGAGGGGGGACCAAGCTGGAAATAAAAC
43	DSB-A43	WT	M4_C4_WT_A_2_DSB_195	13	8	IgM	IgM		ACCATGCAGCGGAATG-1_M4_C4_WT_A_2_DSB_195_IGHM	GAGGTGCAGCTGGTGGAGTCTGGGGGAGGCTTAGTGAAGCCTGGAGGGTCCCTGAAACTCTCCTGTGCAGCCTCTGGATTCACTTTCAGTGACTATGGAATGCACTGGGTTCGTCAGGCTCCAGAGAAGGGGCTGGAGTGGGTTGCATACATTAGTAGTGGCAGTAGTACCATCTACTATGCAGACACAGTGAAGGGCCGATTCACCATCTCCAGAGACAATGCCAAGAACACCCTGTTCCTGCAAATGACCAGTCTGAGGTCTGAGGACACGGCCATGTATTACTGTGCAAGGCTCGGTAGTAGCTTTGCTTACTGGGGCCAAGGGACTCTGGTCACTGTCTCTGCAG		Lambda	ACCATGCAGCGGAATG-1_M4_C4_WT_A_2_DSB_195_IGL	CAGGCTGTTGTGACTCAGGAATCTGCACTCACCACATCACCTGGTGAAACAGTCACACTCACTTGTCGCTCAAGTACTGGGGCTGTTACAACTAGTAACTATGCCAACTGGGTCCAAGAAAAACCAGATCATTTATTCACTGGTCTAATAGGTGGTACCAACAACCGAGCTCCAGGTGTTCCTGCCAGATTCTCAGGCTCCCTGATTGGAGACAAGGCTGCCCTCACCATCACAGGGGCACAGACTGAGGATGAGGCAATATATTTCTGTGCTCTATGGTACAGCAACCATTGGGTGTTCGGAGGAGGAACCAAACTGACTGTCCTAG
44	DSB-A44	WT	M4_C4_WT_A_2_DSB_195	14	7	IgG	IgG		CAATCGGGTAACATTG-1_M4_C4_WT_A_2_DSB_195_IGHG	CAGGTCCAACTGCAGCAGCCTGGGGCTGAGCTTGTGAAGCCTGGGTCTTCAGTGAAGATGTCCTGCAAGGCTTCTGGCTACGCCTTCACAAGCTACTGGATAACCTGGATGAAGCAGAGGCCTGGACAAGGCCTTGAGTGGATTGGAGATATTTATCCTGGTAGTGGTAGTATTAACTACAGTGACAACTTCACGACCAAGGCCACACTGACTGTGGACAAAACCTCCAGCACAGCCTACATGCAACTCAGCAGCCTGTCATCTGAGGACTCTGCGGTCTACTACTGTGCAAGAGAGGGAGATCTGTTTCCTCTTTACTATGCTCTGGACTACTGGGGTCAAGGAACCTCAATCACCGTCTCCTC		Kappa	CAATCGGGTAACATTG-1_M4_C4_WT_A_2_DSB_195_IGK	GATATTGTGATGACGCAGGCTGCATTCTCCAATCCAGTCACTCTTGGAACATCAGCTTCCATCTCCTGCAGGTCTAATAAGAGTCTCCTACATAGTAATGGCATCACTTATTTGTTTTGGTATCTGCAGAAGCCAGGCCAGTCTCCTCAGCTCCTGATTTATCAGATGTCCAACCTTGCCTCAGGAGTCCCAGACAGGTTCAATAGCAGTGGGTCAGGAACTGATTTCACGCTGAGAATCAGCAGAGTGGAGGCTGAGGATGTGGGTGTTTATTACTGTGCTCAAAATCTAGAACTTCCGTACACGTTCGGAGGGGGGACCAAGCTGGAAATAAAAC
45	DSB-A45	WT	M4_C4_WT_A_2_DSB_195	15	6	mixed (IgG dominant)	IgG		ATGTTGAGTGGACCGT-1_M4_C4_WT_A_2_DSB_195_IGHG	GAAGTGAAGCTTGAGGAGTCTGGAGGAGGCTTGGTGCAACCTGGAGGATCCATGAAACTCTCTTGTGCTGCCTCTGGATTCACTTTTAGTGACGCCTGGATGGACTGGGTCCGCCAGTCTCCAGAGAAGGGGCTTGAGTGGGTTGCTGAAATTAGAAACAAAGCTAATAATCATGCAACATACTATGCTGAGTCTGTGAAAGGGAGGTTCACCATCTCAAGAGATGATTCCAAAAGTAGTGTCTACCTGCAAATGAACAGCTTAAGAGCTGAAGACACTGGCATTTATTACTGTACCAGGATGAGGGCCTACTATAGCCCCTGGTTTGCTTACTGGGGCCAAGGGACTCTGGTCACTGTCTCTGCAG		Kappa	ATGTTGAGTGGACCGT-1_M4_C4_WT_A_2_DSB_195_IGK	GACATTGTGATGACCCAGTCTCACAAATTCATGTCCACATCAGTAGGAGACAGGGTCAGCATCACCTGCAAGGCCAGTCAGGATGTGGGTACTGCTGTAGCCTGGTATCAACGGGAACCAGGGCAATCTCCTAAACTACTGATTTACTGGGCATCCACCCGGCACACTGGAGTCCCTGATCGCTTCACAGGCAGTGGATCTGGGACAGATTTCACTCTCACCATTAGCAATGTGCAGTCTGAAGACTTGGCAGATTATTTCTGTCAGCAATATAGCAGCTATCCTCTCACGTTCGGTGCTGGGACCAAGCTGGAGCTGAAAC
46	DSB-A46	WT	M5_C5_WT_A_2_DSB_195	1	35	IgG	IgG		AACACTCCAACGACCC-1_M5_C5_WT_A_2_DSB_195_IGHG	CAGGTCCAACTGCAGCAGCCTGGGGCTGAACTGGTAAAGCCTGGGGCTTCAGTGAAGTTGTCCTGCAAGGCTTCTGGCTACACTTTCACCAGCTACTGGATGCACTGGGTGAAGCAGGGGCCTGGACAAGGCCTTGAGTGGATTGGAATGATTCATCCTCATAGTGGTAGTGGTTACCACAATGAGATATTCAAGACCAAGGCCACACTGACTGTAGACAAATCCTCCAGCACAGCCTACATGCAACTCAGCAGCCTGACATCTGAGGACTCTGCGGTCTATTACTGTGCAAGAGGCGGATTTAGTTACTACGGTAGTGATGCTATGGACTACTGGGGTCAAGGAACCTCAGTCACCGTCTCCTCAG		Kappa	AACACTCCAACGACCC-1_M5_C5_WT_A_2_DSB_195_IGK	GACATCCAGATGACTCAGTCTCCAGCCTCCCTATTTGTATCTGTGGGAGAAACTGTCACCATCACATGTCGAGCAAGTGAGAATATTTACAGTAATTTAGCATGGTTTCAGCAGAAACAGGGAAAATCTCCTCAGCTCCTGGTCTATTCTGCAACACACTTAGCAGATGGTGTGCCATCAAGGTTCAGTGGCAGTGGATCAGGCACACAGTTTTCCCTCAAGATCAACAGCCTGCAGTCTGAAGATTTTGGGAGTTATTACTGTCAACATTTTTGGGGTACTCCGTGGACGTTCGGTGGAGGCACCAAGCTGGAAATCAAAC
47	DSB-A47	WT	M5_C5_WT_A_2_DSB_195	2	33	IgG	IgG		AATGCGGAGCACAGGA-1_M5_C5_WT_A_2_DSB_195_IGHG	GAGGTGCAGCTTGTTGAGTCTGGTGGAGGATTGGTGCAGCCTAAAGGATCATTGAAACTCTCATGTGCCGCCTCTGGCTTCACCTTCGATACCTATGCCATGCACTGGGTCCGCCAGGCTCCAGGAAAGGGTTTGGAATGGGTTGGTCGCATAAGAAGTAAAAGTGGTAATTATGCAACATATTATGCCGATTCAGTGAAAGACAGATTCACCATCTCCAGAGATGATTCACAAAACATGCTCTATCTGCAAATGAACAACCTGAAAGCTGAGGACACAGCCATGTATTACTGTGTGAGGCCTTCTTACTACGGTAGTCGCTACTGGTACTTCGATGTCTGGGGCACAGGGACCACGGTCACCGTCTCCTCAG		Kappa	AATGCGGAGCACAGGA-1_M5_C5_WT_A_2_DSB_195_IGK	GATGTTTTGATGACCCAAACTCCACTCTCCCTGCCTGTCAGTCTTGGAGATCAGGCCTCCATCTCTTGCAGATCTAGTCAGAGTCTTGTACATAGTGATGGAAACACCTATTTAGAGTGGTACCTGCAGAAACCAGGCCAGTCTCCAAAGCTCCTGATCTACAAAGTTTCCAACCGATTTTCTGGGGTCCCAGACAGGTTCAGTGGCAGTGGATCACGGACAGATTTCACACTCAAGATCAGCAAAGTGGAGGCTGAGGATCTGGGAGTTTATTACTGCTTGCAAGGTTCACATATTCCATTCACGTTCGGCTCGGGGACAAAGTTGGAAATAAAAC
48	DSB-A48	WT	M5_C5_WT_A_2_DSB_195	3	23	IgG	IgG		AGCTTGGGTGTAAAGG-1_M5_C5_WT_A_2_DSB_195_IGHG	CAGGTCCAACTGCAGCAGCCTGGGATTGAACTTGTGAAGCCTGGGGCTTCAGTGAAGCTGTCCTGTAAGGCTTCTGGCTACACCTTCACCAGCTACTGGATGCACTGGGTGAAGCAGAGGCCTGGACGAGGCCTTGAGTGGATTGGAAGGATTGATCCTGATACTGGTGGAAATAAGTACAATGAGAACTTCAAGAGTAAGGCCACACTGACTGTAGACAAACCCTCCAGCACAGCCTACATGCACCTCAGCGGCCTGACATCTGAGGACTCTGCGGTCTATTATTGTGCAAGATATGATTACGACGGGGCCTGGTTTGCTTACTGGGGCCAAGGGACTCTGGTCACTGTCTCTGCAG		Kappa	AGCTTGGGTGTAAAGG-1_M5_C5_WT_A_2_DSB_195_IGK	GACATCCAGATGACACAATCTTCATCCTCCTTTTCTGTATCTCTAGGAGACAGAGTCACCATTACTTGCAAGGCAAGTGAGGACATATATCATCGATTAGCCTGGTATCAGCAGAAACCAGGAAATGCTCCTAGGCTCTTAATATCTGGTGCAACCAATTTGGAAACTGGGGTTCCTTCAAGATTCAGTGGCAGTGGATCTGGAAAGGATTACACTCTCAGCATTACCAGTCTTCAGACTGAAGATTTTACTACTTATTACTGTCAACACTATTGGCGTGCTCCTCCGACGTTCGGTGGAGGCACCAAGCTGGAAATCAAAC
49	DSB-A49	WT	M5_C5_WT_A_2_DSB_195	4	20	IgG	IgG		AATTAAGCAGGATTTC-1_M5_C5_WT_A_2_DSB_195_IGHG	CAGGTTACTCTGAAAGAGTCTGGCCCTGGGATATTGCAGCCCTCCCAGACCCTCAGTCTGACTTGTTCTTTCTCTGGGTTTTCACTGAGCACTTTTGGTATGGGTGTAGGCTGGATTCGTCAGCCTTCAGGGAAGGGTCTGGAGTGGCTGGCACACATTTGGTGGGATGATGATAAGTACTATAACCCAGTCCTGAAGAGTCGGCTCACAATCTCCAAGGATACCTCCAACAACCAAGTATTCCTCAAGATCGCCAATGTGGACACTGCAGATACTGCCAAATACTTCTGTGCTCGAATAGTTCCCTCTTACTACGGTAGTAGACTGGGGGGGTACTTCGATGTCTGGGGCACAGGGACCACGGTCACCGTCTCCTCAG		Kappa	AATTAAGCAGGATTTC-1_M5_C5_WT_A_2_DSB_195_IGK	GAAACAACTGTGACCCAGTCTCCAGCATCCCTGTCCATGGCTATAGGCGAAAAAGTCACCATCAGATGCATTACCAACACTGATATTGGTGATGATATGAACTGGTACCAGCAGAAGCCAGGGGAACCTCCTAAGCTCCTTATTTCAGAAGGCAATAGTCTTCGTCCTGGAGTCCCATCCCGATTCTCCAGCAGTGGCTATGGTACAGATTTTGTTTTTACAATTGAAAACATGCTCTCGGAAGATGTTGCAGATTACTACTGTTTGCAAAGTGATAGCTTGCGGACGTTCGGTGGAGGCACCAAGCTGGAAATCAAAC
50	DSB-A50	WT	M5_C5_WT_A_2_DSB_195	5	18	IgG	IgG		ACCCGTTGTGTCCCTG-1_M5_C5_WT_A_2_DSB_195_IGHG	CAGGTCCAGCTGCAGCAGTCTGGGACTGAACTGGCAAAACCTGGGGCCTCAGTGAAGCTGTCCTGCAAGGCTTCTGGCTACACCTTTCCTAACTACTGGATGCACTGGGTCAAACAGAGGCCTGGACAGGGTCTGGAATGGATTGGATACATTAATCCTAGCAGTGATTATACTAAGTACAATCAGAACTTCAAAGACAAGGCCACATTGACTGCAGACAAATCCTCCAGCACAGCCTACATGCAGCTGAGCAGCCTGACATATGAGGACTCTGCAGTCTATTACTGTGCAAGATCCCCTAATTCGGCCTGGTTTGCTTACTGGGGCCAAGGGACTCTGGTCACTGTCTCTGCAG		Kappa	ACCCGTTGTGTCCCTG-1_M5_C5_WT_A_2_DSB_195_IGK	AACATTGTGCTGACCCAATCTCCAGCTTCTTTGGCTTTGTCTCTAGGGCAGAGGGCCACCATCTCCTGCAGAGCCGGTGAAAGTGTTGATAGTTTTGGCAAAAATTTTATGCACTGGTACCAGCAGAAACCAGGGCAGCCACCCAAACTCCTCATCTATCTTGCATCCAACCTAGAATCTGGGATCCCTGCCAGGTTCAGTGGCAGTGGGTCTAGGACAGACTTCACCCTCACCATTGATCCTGTGGAGGCTGATGATGCTGCAACCTATTACTGTCAGCAAAATAATGAGGATCCTCCGACGTTCGGTGGAGGCACCAAGCTGGAAATCAAAC
51	DSB-A51	WT	M5_C5_WT_A_2_DSB_195	6	16	IgG	IgG		ACAACTGTCATCCGCC-1_M5_C5_WT_A_2_DSB_195_IGHG	CAGGTCCAACTGCAGCAGCCTGGGACTGAACTGGTGAAGCCTGGGGTTTCAGTGAAGCTGTCCTGCAAGGCTTCTGGCTACACCTTCACCAACTACTGGATGCATTGGGTGAAGCAGAGGCCTGGACAAGGCCTTGAGTGGATTGGAAATATTAATCCTCGGACTGGTGGTACTAACTACAGTGGGAAGTTCAAGAGCAAGGCCACACTGACTGTAGACAAATCCTCCAGCACAGCCTACATGCAGTTCATCAGCCTGACATCTGAGGACTCTGCGGTCTATTTTTGTGCAAGAACCCCCGCCCATTACTACGATAGTAGCTACGTTGACTACTTTGACTACTGGGGCCAAGGCACCACTCTCACAGTCTCCTCAG		Kappa	ACAACTGTCATCCGCC-1_M5_C5_WT_A_2_DSB_195_IGK	GATATTGTGCTAACTCAGTCTCCAGCCACCCTGTCTGTGACTCCAGGAGATAGCGTCAGTCTTTCCTGCAGGGCCAGCCAAAGTATTAGCAACAACCTACACTGGTATCAACAAAAATCACATGAGTCTCCAAGGCTTCTCATCAAGTATGCTTCCCAGTCCATCTCTGGGATCCCCTCCAGGTTCAGTGGCAATGGATCAGGGACAGATTTCACTCTCAGTATCAACAGTGTGGAGACTGAAGACTTTAGAATGTATTTCTGTCAACAGAGTAACAGCTGGCCTCAGACGTTCGGTGGAGGCACCAAGCTGGAAATCAAAC
52	DSB-A52	WT	M5_C5_WT_A_2_DSB_195	7	16	IgM	IgM		AAATCTGGTATGGCCA-1_M5_C5_WT_A_2_DSB_195_IGHM	GAGGTCCAGCTGCAACAATCTGGACCTGAGCTGGTGAAGCCTGGGGCTTCAGTGAAGATATCCTGTAAGGCTTCTGGATACACGTTCACTGACAACTACATGAACTGGGTGAAGCAGAGCCATGGAAAGAGCCTTGAGTGGATTGGAGATATTAATCCTAACAATGGTGGTACTACCTACAACCAGAAGTTCAAGGACAAGGCCACATTGACTGTAGACAAGTCCTCCAGCACAGCCTACATGGAGCTCCGCAGCCTGACATCTGAAGACTCTGCAGTCTATTACTGTGCAAGACGGGGTTGGACCCTCTTTGACTACTGGGGCCAAGGCACCACTCTCACAGTCTCCTCAG		Kappa	AAATCTGGTATGGCCA-1_M5_C5_WT_A_2_DSB_195_IGK	GACATTGTGATGACACAGTCTCCATCCTCCCTGGCTATGTCAGTAGGACAGAAGGTCACTATGAGCTGCAAGTCCAGTCAGAGCCTTTTAAATAGTAGCAATCAAAAGAACTATTTGGCCTGGTACCAGCAGAAACCAGGACAGTCTCCTAAACTTCTGGTATACTTTGCATCCACTAGGGAATCTGGGGTCCCTGATCGCTTCATAGGCAGTGGATCTGGGACAGATTTCACTCTTACCATCAGCAGTGTGCAGGCTGAAGACCTGGCAGATTACTTCTGTCAGCAACATTATAGCACTCCTCTCACGTTCGGTGCTGGGACCAAGCTGGAGCTGAAAC
53	DSB-A53	WT	M5_C5_WT_A_2_DSB_195	8	16	IgG	IgG		AATATTGTCGGTGGTT-1_M5_C5_WT_A_2_DSB_195_IGHG	GAGGTCCAGCTGCAACAATCTGGACCTGAACTGGTGAAGCCTGGGGCTTCAGTGAAGATATCCTGTAAGGCTTCTGGATTCACGTTCACTGACTTCTACATGAACTGGGTGAAACAGAGCCATGGGAAGAGTCTTGAGTGGATTGGAGATATTAGTCCTAATAATGGAGGTACTGCCTACAACCAGAAGTTCAAGGGCAAGGCCACTTTGACTGTTGACAAGTCGTCCACCACAGCTTACATGGAACTCCACAGCCTGACATCTGAAGACTCTGCAGTCTATTACTGTGCAAGAAGTTACGGTGGGGATTTCTATGCTATGGACTTTTGGGGTCAGGGAACCTTAGTCACCGTCTCCTCAG		Kappa	AATATTGTCGGTGGTT-1_M5_C5_WT_A_2_DSB_195_IGK	GACATCCAGATGACACAATCTTCATCCTCCTTTTCTGTGTCTCTAGGAGACAGAGTCACCATAATTTGCAAGGCAAGTGAAGACATATATAATCGATTAGCCTGGTATCAGCAGAAACCAGGAAATGCTCCTAGGCTCTTGATATCTGGTACAACCAGATTGGAAACTGGGATTCCTTCAACATTCAGTGGCAGTGGATCTGGAAAGGATTACACTCTGAGCATTAGCAGTCTTCAGACTGATGATGTTGCTACTTATTACTGTCAACAGTATTGGCTTACTCCGTACACGTTCGGAGGGGGGACCAAGCTGGAGATGAAAC
54	DSB-A54	WT	M5_C5_WT_A_2_DSB_195	9	15	IgG	IgG		AATGGTTTCAACGGCT-1_M5_C5_WT_A_2_DSB_195_IGHG	GATGTACAGCTTCAGGAGTCAGGACCTGGCCTCGTGAAACCTTCTCAGTCTCTGTCTCTCACCTGCTCTGTCACTGGCTATGCCATCACCAGTGATTATTACTGGAACTGGATCCGGCAGTTTCCAGGAGACAAACTGGAATGGATGGGCTACATAAAGTACGATGGTGGCAATAAATACAACCCATCTCTCAAAGATCGAATCTCCATCACTCGTGACACATCTAAGAACCAGTTTTTCCTGAGGTTGAATTCTGTGACTACTGAGGACACAGCCACATATTACTGTTCAAGAGATGGGAACTCTTACTACGATAGTAGCTTCTACTTTGACTACTGGGGCCAAGGCACCACTCTCACAGTCTCCTCAG		Kappa	AATGGTTTCAACGGCT-1_M5_C5_WT_A_2_DSB_195_IGK	GACATTGTGATGACCCAGTCTCACAAATTCATGTCCACATCAGTAGGAGACAGGATCAGCATCACCTGCAAGGCCAGTCAGGATGTGAGTACTGATGTAGCCTGGTATCAACAGAAACCAGGACAATTTCCTAAACTACTGATTTACTCGGCATCCTACCGGTACACTGGAGTCCCTGGTCGCTTCACTGGCAGTGGATCTGGGACGGATTTCACTTTCACCATCAGCAGTGTGCAGGCTGAGGACCTGGCAGTTTATTACTGTCAGCAACATTATAGAACTCCGCTCACGTTCGGTGTTGGGTCCAAGCTGGAGCTGAAAC
55	DSB-A55	WT	M5_C5_WT_A_2_DSB_195	10	14	IgG	IgG		AACGGCAAGCGGGTAA-1_M5_C5_WT_A_2_DSB_195_IGHG	GAGGTTCAGCTGCAGCAGTCTGGGGCTGAGCTTGTGAGGCCAGGGGCCTCAGTCAAGTTGTCCTGCACAACTTCTGGCTTTAACATTAAAGACGACTATATGCACTGGGTGAAACAGAGGCCTGAACAGGGCCTGGAGTGGATTGGATGGATTGATCCTCAGAATGGTGATACTGAATATCCCTCGAAGTTCCAGGGCAAGGCCGCTATAACAGCAGACGCATCCTCCAACACAGTCTGCCTGCAGTTCAGCAGCCTGACATCTGACGACACTGCCGTCTATTACTGTGCTACCGATGGTTTTCCCCTCTATTTTACCAACTGGGGCCAAGGCACCACTCTCACAGTCTCCTCAG		Kappa	AACGGCAAGCGGGTAA-1_M5_C5_WT_A_2_DSB_195_IGK	GACATTGTGATGACACAGTCTCCAGCCTCCCTGGCTATGTCAATAGGACAGAAGGTCACTATGAGCTGCAAGTCCAGTCAGAGTCTTTTAAATGTTATGAATCAAAAGAATTATTTGGCCTGGTACCAGCAGAAGCCAGGACAGTCTCCAAAACTTCTGATATACTTTGCATCCACTAGGGAATCTGGGGTCCCTGATCGCTTCATAGGCAGTGGATCTGGGACAAATTTCACTCTTACCATAAGTCGTGTGCAGACTGAAGACCTGGCAGTTTACTTCTGTCAGCAACATTATAGCACTCCTCGGACGTTCGGTGGAGGCACCAAGCTGGAAATCAAAC
56	DSB-A56	WT	M5_C5_WT_A_2_DSB_195	11	10	IgG	IgG		ATAACACTCCCTTAAC-1_M5_C5_WT_A_2_DSB_195_IGHG	GAGGTGCAGCTGGTGGAGTCTGGGGGAGGCTTAGTGAAGCCTGGAGGGTCCCTGAAACTCTCCTGTGCAGCCTCTGGATTCACTTTCAGTGACTATGGAATGCACTGGATTCGTCAGGCTCCAGAGAAGGGGCTGGAGTGGGTTGCATACATTAGTAGTGGCAGTAGTACCATCTACTATGCAGACACAGTGAAGGGCCGATTCACCATCTCCAGAGACAATGCCAAGAACACCCTGTTCCTGCAAATGACCAGTCTGAGGTCTGAGGACACGGCCATGTATTACTGTGCAAGGCGAGGGATTTATTACTACGGTAGTAGCCTTTATTACTATGCTTTGGACTACTGGGGTCAAGGAACCTCAGTCACCGTCTCCTCAG		Kappa	ATAACACTCCCTTAAC-1_M5_C5_WT_A_2_DSB_195_IGK	CAAATTGTTCTCACCCAGTCTCCAGCAATCATGTCTGCATCTCTAGGGGAGGAGATCACCCTAACCTGCAGTGCCAGCTCGAGTGTAAATTACATGCACTGGTACCAGCAGAAGTCAGGCACTTCTCCCAAACTCTTGATTTATAGCACATCCAACCTGGCTTCTGGAGTCCCTTCTCGCTTCAGTGGCAGTGGGTCTGGGACCTTTTATTCTCTCACAATCAGCAGTGTGGAGCCTGAAGATGCTGCCGATTATTACTGCCATCTGTGGAGTAGTTACACGTTCGGAGGGGGGACCAAGCTGGAAATAAAAC
57	DSB-A57	WT	M5_C5_WT_A_2_DSB_195	12	10	IgM	IgM		AACTCACCACACAACT-1_M5_C5_WT_A_2_DSB_195_IGHM	GAGGTGCAGCTGGTGGAGTCTGGGGGAGGCTTAGTGAAGCCTGGAGGGTCCCTGAAACTCTCCTGTGCAGCCTCTGGATTCACTTTCAGTGACTATGGAATGCACTGGGTTCGTCAGGCTCCAGAGAAGGGGCTGGAGTGGGTTGCATACATTAGTAGTGGCAGTACTACCATCTACTATTTAGACACAGTGAAGGGCCGATTCACCATCTCCAGAGACAATGCCAAGAACACCCTGTTCCTGCAAATGACCAGTCTGAGGTCTGAGGACACGGCCATGTATTACTGTGCAAGGAACTGGTACTTTGACTACTGGGGCCAAGGCACCACTCTAGCAGTCTCCTCAG		Kappa	AACTCACCACACAACT-1_M5_C5_WT_A_2_DSB_195_IGK	GATGTTGTGATGACCCAAACTCCTCTCTCCCTGCCTGTCAGTCTTGGAGATCAAGCCTCCATCTCTTGCAGATCTAGTCAGAGCCTTGTACACAGTAATGGAAACACCTATTTACATTGGTTCCTGCAGAAGCCAGGCCAGTCTCCAAAACTCCTGATCTACAAAGTTTCCAACCGATTTTCTGGGGTCCCAGACAGGTTCAGTGGCAGTGGATCAGGGACAGATTTCACACTCAAGATCAGTAGAGTGGAGGCTGAGGATCTGGGAGTTTATTTCTGCTCTCAAAGTACACATGTTCCATTCACGTTCGGCTCGGGGACAAAGTTGGAAATAAAAC
58	DSB-A58	WT	M5_C5_WT_A_2_DSB_195	13	10	mixed (IgM dominant)	IgM		AATGCGGAGCCAATAT-1_M5_C5_WT_A_2_DSB_195_IGHM	CAGGTGCAGCTGAAGCAGTCAGGACCTGGCCTAGTGCAGCCCTCACAGAGCCTGTCCATCACCTGCACAGTCTCTGGTTTCTCATTAACTACCTATGGTGTACACTGGGTTCGCCAGTCTCCAGGAAAGGGTCTGGAGTGGCTGGGAGTGATGTGGAGTGGTGGAAGCACAGACTATAATGCAGCTTTCATATCCAGACTGAGCATCAGCAAGGACAATTCCAAGAGCCAAGTTTTCTTTAAAATGAACAGTCTGCAAGCTGATGACACAGCCATATATTACTGTGCCAGAGAGAACTACTTTGACTACTGGGGCCAAGGCACCACTCTCACAGTCTCCTCAG		Kappa	AATGCGGAGCCAATAT-1_M5_C5_WT_A_2_DSB_195_IGK	GATATCCAGATGACACAGACTACATCCTCCCTGTCTGCCTCTCTGGGAGACAGAGTCACCATCAGTTGCAGGGCAAGTCAGGACATTAGCAATTATTTAAACTGGTATCAGCAGAAACCAGATGGAACTGTTAAACTCCTGATCTACTACACATCAAGATTACACTCAGGAGTCCCATCAAGGTTCAGTGGCAGTGGGTCTGGAACAGATTATTCTCTCACCATTAGCAACCTGGAGCAAGAAGATATTGCCACTTACTTTTGCCAACAGGGTAATACGCTTCCGTGGACGTTCGGTGGAGGCACCAAGGTGGAAATCAAAC
59	DSB-A59	WT	M5_C5_WT_A_2_DSB_195	14	8	IgG	IgG		AAACCGCTCAGCCGCA-1_M5_C5_WT_A_2_DSB_195_IGHG	CAGGTCCAACTGCAGCAGCCTGGGACTGAGCTTGTGAAGCCTGGGGCTTCAGTGAAGCTGTCCTGCAAGGCTTCTGGCTACACCTTCACCAGCTACTGGATGCAGTGGGTAAAACAGAGGCCTGGACAGGGCCTTGAGTGGATCGGAGAGATTGATCCTTCTGATGATTATACTAACTACAATCAAAAGTTCAAGGACAAGGCCACATTGACTGTAGACACATCCTCCAGCATAGCCTACATGCAGCTCAGCAGCCTGACTTCTGAGGACTCTGCGGTCTATTACTGTCATTACTACGGTAGTACCTACCCCTTTGACTACTGGGGCCAAGGCACCACTCTCACAGTCTCCTCAG		Kappa	AAACCGCTCAGCCGCA-1_M5_C5_WT_A_2_DSB_195_IGK	CAAATTGTTCTCACCCAGTCTCCAGCAATCATGTCTACATCTCTAGGGGAGGAGATCACCCTAACCTGCAGTGCCAGCTCGAGTGTAAGTTACATGCACTGGTACCAGCAGAAGTCAGGCACTTCTCCCAAACTCTTGATTTATAGCACATCCAACCTGGCTTCTGGAGTCCCGTCTCGCTTCAGTGGCAGTGGGTCTGGGACCTTTTATTTTCTCACAATCAGTAGTGTGGAGGCTGAAGATGCTGCCGATTATTACTGCCATCAGTGGACTAGTTATCGGACGTTCGGTGGAGGCACCAAGCTGGAAATCAAAC
60	DSB-A60	WT	M5_C5_WT_A_2_DSB_195	15	8	IgG	IgG		AACCGTGGTGGGACTC-1_M5_C5_WT_A_2_DSB_195_IGHG	CAGGTCCAGCTGCAGCAGTCTGGAGCTGAGCTGGTAAGGCCTGGGACTTCAGTGAAGGTGTCCTGCAAGGCTTCTGGATACGCCTTCACTCATTACTTGATAGAGTGGGTAAAGCAGAGGCCTGGACAGGGCCTTGAGTGGATTGGAGTGATTAATCCTGGAAGTGGTGGTACTAAGTACAATGAGAAGTTCAAGGGCAAGGCAACACTGACTGCAGACAAATCCTCCAGCACTGCCTACATGCAGCTCAGCAGCCTGACATCTGAGGACTCTGCGGTCTTTTTCTGTGCGGGGGGATGGTTACGACGAGACTATGCTATGGACTACTGGGGTCAAGGAACCTCAGTCACCGTCTCCTCAG		Kappa	AACCGTGGTGGGACTC-1_M5_C5_WT_A_2_DSB_195_IGK	GAAATTTTGCTCACCCAGTCTCCAGCAATCATAGCTGCATCTCCTGGGGAGAAGGTCACCATCACCTGCAGTGCCAGCTCAAGTGTAAGTTACATGAACTGGTACCAGCAGAAACCAGGATCCTCCCCCAAAATATGGATTTATGGTATATCCAACCTGGCTTCTGGAGTTCCTGCTCGCTTCAGTGGCAGTGGGTCTGGGACATCTTTCTCTTTCACAATCAACAGCATGGAGGCTGAAGATGTTGCCACTTATTACTGTCAGCAAAGGAGTAGTTACCCGCTCACGTTCGGTGCTGGGACCAAGCTGGAGCTGAAAC
61	DSB-B01	M-only	M1_TW2_smIgM_B_2_DSB_188	1	117	IgM	IgM		AAACGTAAGGCTCTAA-1_M1_TW2_smIgM_B_2_DSB_188_IGHM	CAGATCCAGTTGGTGCAGTCTGGACCTGAACTGAAGAAGCCTGGAGAGACAGTCAAGATCTCCTGCAAGACTTCTGGATATGACTTCACAGAATATCCAATACACTGGGTGAAGCAGACTCCAGGAAAAGGTTTCAAGTGGATGGGCATGATTTTCACCGACACTGGAGAGCCAGTACATGGTGAAGATTTCAAGGGACGCTTTGCCTTCTCTTTGGAGACCTCTGCCGCCACTGCCTATTTGCAGACCAGTAACCTCAGCAGTGATGACTCGGGAACGTATTTCTGTGTGAGACCTCTTGACTACTGGGGCCAAGGCACCTCTCTCACAGTCTCCTCAG		Kappa	AAACGTAAGGCTCTAA-1_M1_TW2_smIgM_B_2_DSB_188_IGK	GACATTGTGCTCACCCAATCTCCAGCTTCTTTGGCTGTGTCTCTAGGGCAGAGAGCCACCATCTCCTGCAGAGCCAGTGAAAGTGTTGAGTATTATGGCTCAAGTTTAATGCAGTGGTACCAACAGAAATCAGGACAGCCACCCAAACTCCTCATCCATGCTGCCTCCAACATAGAATTTGGGGTCCCTGCCAGGTTTAGTGGCAGTGGGTCTGGGACAGACTTCAGCCTCAATATCCATCCTGTGGAGGAAGATGATATTGGAATGTATTTCTGTCAGCAAAGTCGGAAGCTTCCGTGGACGTTCGGTGGAGGCACCAAACTGGAGATCAAAC
62	DSB-B02	M-only	M1_TW2_smIgM_B_2_DSB_188	1	117	IgM	IgM		AAAGGGTTCCATATCC-1_M1_TW2_smIgM_B_2_DSB_188_IGHM	CAGATCCAGTTGGTGCAGTCTGGACCAGAACTGAAAAAGCCTGGAGAGACAGTCAAGATCTCCTGCAGGGCTTCTGGATATACCTTCACAGAATATCCGATTCACTGGGTGAAGCAGTCTCCAGGAAAGGATTTCAAGTGGTTGGCCATGATATACAGCGACACTGGAGAGGCAATACATGGTGAAGATTTCAAGGGACGATTTGTCTTGTCTTTGGAGACCTCTGCCACCACTGCCCATTTGCAGATCAACAACCTCAGGATTGAAGACACGGCTACATATTTCTGTGTTAGACCTATTGACTTCTGGGGCCAAGGCACCACTCTCACAGTCTCCTCAG		Kappa	AAAGGGTTCCATATCC-1_M1_TW2_smIgM_B_2_DSB_188_IGK	GACATTGTGCTCACCCAATCTCCAGCTTCTTTGGCTGTGTCTCTGGGACAGAGAGCCACCATCTCCTGCAGAGCCAGCGAAAGTGTTGAGTATTACGGCACAAGTTTACTGCAGTGGTACCAACAGAAACCTGGACAGCCACCCAGACTCCTCATCTATTCTGCATCCAACGTGGAGTCTGGGGTCCCTGCCAGGTTTAGTGGCAGTGGGTCTGGGACAGAGTTCAGCCTCAATATCCATCCTTTGGAAGACGATGATCTTGTAATGTATTTCTGTCAGCAGAGTAGGAAGATTCCGTGGACGTTCGGTGGAGGCACCAAACTGGAGATCAAAC
63	DSB-B03	M-only	M1_TW2_smIgM_B_2_DSB_188	1	117	IgM	IgM		AGCATATTCAGAATAG-1_M1_TW2_smIgM_B_2_DSB_188_IGHM	CAGATCCAGTTGGTGCAGTCTGGACCTGAGGTGAAGAAGCCTGGAGAGACAGTCAAGATTGCCTGCAAGGCTTCTGGGTTTAGTTTCATAGAATATCCAATACACTGGATGAAACAGGCTCCAGGAAAGGCTTTCAAGTGGATGGGCATGATATTCACCGACACTGGAGAGTCAACATATGATGAAGACTTCAAGGGACGATTAGCCTTCTCTTTGGAGACATCTGCCACCACTGCCTATTTGCAGATCAACAACCTCAAGTATGAGGACATGGCCACATATTTCTGTGTAAGACCTCTTGACTACTGGGGCCAAGGCACCACTCTCACAGTCTCCTC		Kappa	AGCATATTCAGAATAG-1_M1_TW2_smIgM_B_2_DSB_188_IGK	GACATTGTGCTCACCCAATCTCCAGCTTCTCTGGCTGTGTCTCTAGGGCAGAGAGCCACCATCTCCTGCAGAGTCAGTGAAAGTGTTGAATATTATGGCGCAAGTTTAATGCAGTGGTACCAACAGAAGCCAGGACAGTCACCCAAACTCCTCATTCATGCTACATCCAGCGTACATTTTGGAGTCCCTGCCAGGTTTAGTGGCAGCGGGTCTGGGACAGCCTTCAGCCTCAACATCCATCCTGTGGAGGAGGATGATATTGCAATATATTTCTGTCAGCAAAGTAGGAAACTTCCGTGGACGTTCGGTGGAGGCACCAAGCTGGAAATCAAAC
64	DSB-B04	M-only	M1_TW2_smIgM_B_2_DSB_188	2	81	IgM	IgM		AAACCGACAACTCCGA-1_M1_TW2_smIgM_B_2_DSB_188_IGHM	GAAGTGAAGCTGGTGGAGTCTGAGGGAGGCTTAGTGCAGCCTGGAAGTTCCATGAAACTCTCCTGCACAGCCTCTGGATTCACTTTCAGTGACTATTACATGGCTTGGGTCCGCCAGGTTCCAGAAAAGGGTCTAGAATGGGTTGCAGACATTAATTATGATGGTAGTAGCACCTACTATCTGGACTCCTTGAAGAGCCGTTTCATCATCTCGAGAGACAATGCAAAGAACATTCTATATCTGCAAATGAACAGTCTGAGGTCTGAGGACACAGCCACGTATTACTGTATAAAGGGGGGATGGTTTGACTGCTGGGGCCAAGGCACCACTCTCACAGTCTCCTCAG		Kappa	AAACCGACAACTCCGA-1_M1_TW2_smIgM_B_2_DSB_188_IGK	GATGTTGTGATGACCCAGACTCCACTCACTTTGTCGGTTACCATTGGACAACCAGCCTCCATCTCTTGTAAGTCAAGTCAGAGCCTCTTAGATAGTGATGGAGAGACATATTTGAATTGGTTGTTTCAGAGGCCAGGCCAGTCTCCAAAGCGCCTAATCTATCTGGTGTCTAAACTGGACTCTGGAGTCCCTGACAGGTTCACTGGCAGTGGATCAGGGACGGATTTCACACTGAAAATCAGCAGAGTGGAGGCTGAGGATTTGGGACTTTATTATTGCTGGCAAGGTACATTTTTTCCTCGGACGTTCGGTGGAGGCACCAAGCTGGACATCAAAC
65	DSB-B05	M-only	M1_TW2_smIgM_B_2_DSB_188	3	65	IgM	IgM		AAACCGCTCCAAGCTA-1_M1_TW2_smIgM_B_2_DSB_188_IGHM	CAGGTCCAGCTGCAGCAGTCTGGGACTGAACTGGCAAAACCTGGGGCCTCAGTGAAGCTGTCCTGCAAGGCTTCTGGTTACACTTTTACTAGTTACTGGATACACTGGATAAAACAGAGGCCTGGACAGGGTCTGGAATGGATTGGATTCATTAATCCTAGCAGTGGTTATACTCAGTACAATCAGAAATTCCAAGACAAGGCCACGTTGACTGCAGACAAATCCTCCAGCACAGCCTACATACATCTGAGCAGCCTGACATATGAGGACTCTGCAGTCTATTTCTGTGCAATAAAAACAAATTACTATGCTAAGGACTACTGGGGTCAAGGAACCTCAGTCTCCGTCTCCTCAG		Kappa	AAACCGCTCCAAGCTA-1_M1_TW2_smIgM_B_2_DSB_188_IGK	GATATCCAGATGACACAGACTACATCCTCCCTGTCTGCCTCTCTGGGAGACAGAGTCACCGTCAGTTGCAGGGCAAGTCAGGACATTGGCAATTATGTAAACTGGTATCAGCAGAAACCAGATGGAACTGTTAAACTCCTAATCTACTACACATCAAGATTGCACTCAGGAGTCCCATCAAGGTTCAGTGGCAGTGGGTCTGGAACAGATTTTTCTCTCACCATTAGCAACCTGGAGCAAGAAGATATTGCCACTTACTTTTGCCAACAGGGTAATACATTTCCTCGGACGTTCGGTGGAGGCACCAAGCTGGAAATCAAAC
66	DSB-B06	M-only	M1_TW2_smIgM_B_2_DSB_188	4	43	IgM	IgM		AAAGTCAAGCGATGAG-1_M1_TW2_smIgM_B_2_DSB_188_IGHM	CAGGTCCAACTGCAGCAGCCTGGGGCTGAGGTTGTGATGCCTGGGGCTTCAGTGAAGCTGTCCTGCAAGGCTTCTGGCTACACCTTCACCAGCTACTGGATGCACTGGGTGAAACAGAGGCCTGGACAAGGCCTTGAGTGGATCGGAGAGATTGATCCTTCTGATAGTTACACTAACTACAATCAAAAGTTCAAGGACAAGGCCACATTGACTGTAGACAAATCCTCCAGCACAGCCTACATGCAGCTCAGCAGCCTGACATCTGAGGACTCTGCGGTCTATTACTGTGCAAGAAAGGGCTATGGACCTGCTATGGACCACTGGGGTCAAGGAACCTCAGTCACCGTCTCCTCAG		Kappa	AAAGTCAAGCGATGAG-1_M1_TW2_smIgM_B_2_DSB_188_IGK	GATATCCAGATGACACAGACTACATCCTCCCTGTCTGCCTCTCTGGGAGACAGAGTCACCATCAGTTGCAGGGCAAGTCAGGACACTAGCAATTATTTAAACTGGTATCAGCAGAAACCAGATGGAACTGTTAAACTCCTGATCTACTACGTATCAAGATTACAATCAGGAGTCCCATCAAGATTCAGTGGCAGTGGGTCTGGAACAGATTATTCTCTCACCATTAGCAACCTGGAGCAAGAAGATATTGCCACTTACTTTTGCCAACAGGGTAAGACGCTTCCTCGGACGTTCGGTGGAGGCTCCAAGGTGGAAATCAAAC
67	DSB-B07	M-only	M1_TW2_smIgM_B_2_DSB_188	5	26	IgM	IgM		AAGTACAAGGGCTTCG-1_M1_TW2_smIgM_B_2_DSB_188_IGHM	GAGGTCCAGCTTCAGCAGTCTGGAGTTGAGCTGGTGAGGCCTGGGTCCTCAGTGAAGATGTCCTGCAAGACTTCTGGATATACATTCACAAGTTACGGTATAAACTGGGTGAAGCAGAGGCCTGGCCAGGGCCTGGAATGGATTGGATATATTTATATTGGAAATGATTTTACTGAGTACAATGAGAAGTTCAAGGGCAAGGCCACACTGATTTCAGACACATCCTCCAGCACAGCCTACATGCTGCTCAGCAGCCTGACATCTGAGGACTCTGCAATCTATTTCTGTGCAAGAGGGGGTTTTGACTACTGGGGCCAAGGCACCACTCTCACAGTCTCCTCAG		Kappa	AAGTACAAGGGCTTCG-1_M1_TW2_smIgM_B_2_DSB_188_IGK	GATGTTTTGATGACCCAAACTCCACTCTCCCTGCCTGTCAGTCTTGGAGATCAAGTCTCCATCTCTTGCAGATCTAGTCAGAACATTGTACATAGTAATGGAAACTCCTATTTAGAATGGTACCTGCAGAAACCAGACCAGTCTCCAAAGCTCCTGATCTACAAAGTTTCCAACCGATTTTCTGGGGTCCCAGACAGGTTCAGTGGCAGTGGATCAGGGACAGATTTCACACTCAAGATCAGCAGAGTGGAGGCTGAGGATCTGGGAGTTTATTACTGCTTTCAAGGTTCACATGTTCCTTACACGTTCGGAGGGGGGACCAAGCTGGAAATAAAAC
68	DSB-B08	M-only	M1_TW2_smIgM_B_2_DSB_188	6	20	IgM	IgM		ACGACAGAGAATGACA-1_M1_TW2_smIgM_B_2_DSB_188_IGHM	GAGGTCCAGCTGCAACAATCTGGACCTGAGGTGGTGAAGCCTGGGGCTTCAGTGAAGATATCCTGTAAGGCTTCTGGATATACGTTCATTGACTATTACATGAACTGGGTGAAGGAGAGCCATGGAAAGAGCCTTGAGTGGATTGGAGATATTAATCCTAACAATGGTGGTTTTAGCTACAACCAGAAGTTCAAGGGCAAGGCCACATTGACTGTAGACAAGTCCTCCAGCACAGCCTACATGGAGCTCCGCAGTCTGACATCTGAGGACTCTGCAGTCTATTATTGTGCAAGATCGGACCCGGGGGATTACTATGCTATGGACTACTGGGGTCAAGGAACCTCAGTCACCGTCTCCTCAG		Kappa	ACGACAGAGAATGACA-1_M1_TW2_smIgM_B_2_DSB_188_IGK	GACATCCAGATGACACAATCTTCATCCTCCTTTTCTATTTCTCTAGGAGACAGAGTCACCATTACTTGCAAGGCAAGTGAGGACATATATAATCGATTAGCCTGGTTTCAGCAGAAACCAGGAAATGCTCCTAGGCTCTTAATATCTGCTGCAACCAGTTTGGAAACTGGGGTTCCTTCAAGATTCAGTGGCAGTGGATCTGGAAAGGATTACACTCTCAGCATTACCAGTCTTCAGACTGAAGATGTTGCTACTTATTACTGTCAACAGTATTGGAGTACTCCGTACACGTTCGGAGGGGGGACCAAGCTGGAAATAAAAC
69	DSB-B09	M-only	M1_TW2_smIgM_B_2_DSB_188	7	16	IgM	IgM		AATGGCACAGTGAAAT-1_M1_TW2_smIgM_B_2_DSB_188_IGHM	GAGGTCCAGCTGCAACAGTCTGGACCTGAGCTGGTGAAGCCTGGGGCTTCAGTGAAGATACCCTGTAAGGCTTCTGGATACACATTCACTGACTACAACATGGACTGGGTGAAGCAGAGCCATGGAAAGAGCCTTGAGTGGATTGGAAATATTAATCCTAACAATGGTGGTACTATCTACAACCAGAAGTTCAAGGGCAAGGCCACATTGACTGTAGACAAGTCCTCCAGCACAGCCTACATGGAGCTCCGCAGCCTGACATCTGAGGACACTGCAGTCTATTACTGTGCAAGAGGGAGCGACAGGTTTGCTTACTGGGGCCAAGGGACTCTGGTCACTGTCTCTGCAG		Kappa	AATGGCACAGTGAAAT-1_M1_TW2_smIgM_B_2_DSB_188_IGK	GACATCCAGATGACCCAGTCTCCATCCTCCTTATCTGCCTCTCTGGGAGAAAGAGTCAGTCTCACTTGTCGGGCAAGTCAGGAAATTAGTGGTTACTTAAACTGGCTTCAGCAGAAACCAGATGGAACTATTAAACGCCTGATCTACGCCGCATCCACTTTAGATTCTGGTGTCCCAAAAAGGTTCAGTGGCAGTAGGTCTGGGTCAGATTATTCTCTCACCATCAGCAGCCTTGAGTCTGAAGATTTTGCAGACTATTACTGTCTACAATATGCTAGTTATCCTCGGACGTTCGGTGGAGGCACCAAGCTGGAAATCAAAC
70	DSB-B10	M-only	M1_TW2_smIgM_B_2_DSB_188	8	14	IgM	IgM		AGAGGCGGTGTTGGAT-1_M1_TW2_smIgM_B_2_DSB_188_IGHM	CAGATCCAGTTGGTGCAGTCTGGACCTGAACTGAAGAAGCCTGGAAAGACAGTCAAGATCTCCTGCAAGGCTTCTGGATATACCTTCACAGAATATCCAATACACTGGATGAAGCAGGCGCCAGGAGAGGGTTTCAAGTGGATGGGCATGATGTACACCGACACTGGAGAACCAACATATGCTGAGGAGTTCAAGGGACGGTTTGCCTTCTCTTTGGAGACTTCTGCCACCACTGCCTATTTGCAGATCAACAATCTCAAATATGAGGACACGGCTACATTTTTCTGTGTTACCTCTACGGTTGTACCAGTAGGTGTCTGGGGCTCAGGGACCACGGTCACCGTCTCCCCAG		Kappa	AGAGGCGGTGTTGGAT-1_M1_TW2_smIgM_B_2_DSB_188_IGK	GACATTGTGATGACCCAGTCTCACAAACTCATGTCCACATCAATAGGAGACAGGGTCAGCATCACCTGCAAGGCCAGTCAGGATGTGCATAGTATTGTAGCCTGGTATCAACAAAAACCAGGTCATTCTCCTGAACTACTGATTTATTGGGCATCCATCCGGCACACTGGAGTCCCTGATCGCTTCACAGGCAGTGGATCTGGGACAGATTATATTTTCACCATCAACAGTGTGCAGGCTGAAGACCTGGCACTTTATTACTGTCAGCAATATTATAGCATTCCATTCACGTTCGGCTCGGGGACAAAGTTGGAAACAAAAC
71	DSB-B11	M-only	M1_TW2_smIgM_B_2_DSB_188	9	14	IgM	IgM		AAATGCTTCAGCATCA-1_M1_TW2_smIgM_B_2_DSB_188_IGHM	GAGGTCCAGCTGCAACAATCTGGACCAGAGTTGGTGAAGCCTGGGACTTCAGTGAGGATCTCCTGTAAGACTTCTGGATACACGTTCACTGACTACTATATGAACTGGGTGAAACAGAGTCATATGCAGAGCCTTGAGTGGATTGGACATATTAATCCTTACAATGGTTCTGTTAGTTACAACCAGAAATTCAAGGACTCGGCCACACTGACTTTAGACAAATCCTCCAACACAGCCTACATGGAACTCCGCAGCCTGGCATCTGAAGACTCTGCAGTCTATTATTGTGCAAGACCCACCTACTATGATTACGGGGGGGCCTGGTTTGCTTACTGGGGCCAAGGGACTCTGGTCACTGTCTCTGCAG		Kappa	AAATGCTTCAGCATCA-1_M1_TW2_smIgM_B_2_DSB_188_IGK	GATGTTTTGATGACCCAAACTCCACTCTCCCTGCCTGTCAGTCTTGGAGATCAAGCCTCCATCTCCTGCAGATCTAGTCAGAACATTGTTCATAATAATGGAAACACCTATTTAGAATGGTACCTACAGAAACCAGGCCAGTCTCCAAAGCTCCTGATCTACAAAGTTTTCAACCGAGTTTCTGGGGTCCCAGACAGGTTCAGTGGCAGTGGATCAGGGACATATTTCACACTCAAGATCAACAGAGTGGAGGCTGAGGATCTGGGAGTTTATTACTGCTTTCAAGGTTCACATGTTCCTCGGACGTTCGGTGGAGGCACCAAGCTAGAAATCAAAC
72	DSB-B12	M-only	M1_TW2_smIgM_B_2_DSB_188	10	14	IgM	IgM		AAATTTCCACTAGGGG-1_M1_TW2_smIgM_B_2_DSB_188_IGHM	CAGGTCCAACTGCAGCAGCCTGGGACTGAACTGGTGAAGCCTGGGGCTTCAGTGAAGCTGTCCTGCAAGGCTTCTGGCTACACCTTCACCCCCTACTGGATGCACTGGGTGAAGCAGAGGCCTGGACAAGGCCTTGAGTGGATTGGAAATATTAATCCTAGCAATGGTGGTACTAACTACAATGAGAAGTTCAAGAGAAAGGCCACACTGACTGTAGACAAATCCTCCAGCACAGCCTACATGCAGCTCAGCAGCCTGACATCTGAGGACTCTGCGGTCTATTATTGTGCCTCTTATTACTACGGTAGTAAAGGGACGCCTTCTATGGACTACTGGGGTCAAGGAACCTCAGTCACCGTCTCCTCAG		Kappa	AAATTTCCACTAGGGG-1_M1_TW2_smIgM_B_2_DSB_188_IGK	CAAATTGTTCTCACCCAGTCTCCAGCAATCATGTCTGCATCTCCAGGGGAGAAGGTCACCATAACCTGCAGTGCCAGGTCAAGTGTAAGTTACATGCACTGGTTCCAGCAGAAGCCAGGCACTTCTCCCAAACTCTGGATTTATACCACATCCAACCTGGCTTCTGGAGTCCCTGCTCGCTTCAGTGGCAGTGGATCTGGGACCTCTTACTCTCTCACAATCAGCCGAATGGAGGCTGAAGATGCTGCCACTTATTACTGCCAGCAAAGGAGTAGTTACCCGCTCACGTTCGGTGCTGGGACCAAGCTGGAGCTGAAAC
73	DSB-B13	M-only	M1_TW2_smIgM_B_2_DSB_188	11	14	IgM	IgM		ACGGCAGCAGCCCATA-1_M1_TW2_smIgM_B_2_DSB_188_IGHM	GAAGTGAAGCTTGAGGAGTCTGGAGGAGGCTTGGTGCAACCTGGAGGATCCATGAAACTCTCCTGTGTTGCCTCTGGATTCACTTTCAGTAACTACTGGATGAACTGGGTCCGCCAGTCTCCAGAGAAGGGGCTTGAGTGGGTTGCTCAAATTAAATTGAAATCTGATAATTATGCAACACATTATGCGGAGTCTGTGAAAGGGAGGTTCACCATCTCAAGAGATGATTCCAAAAGTAGTGTCTACCTGCAAATGAACGACTTAAGGGCTGAAGACACTGGAATTTATTACTGCTCCTACGGTAGTAGCTACGACTACTATGCTATGGACTACTGGGGTCAAGGAACCTCAGTCACCGTCTCCTCAG		Kappa	ACGGCAGCAGCCCATA-1_M1_TW2_smIgM_B_2_DSB_188_IGK	GACATTGTGATGACCCAGTCTCACAAATTCATGTCCAGATCAGTAGGAGACAGGGTCAGCATCACCTGCAAGGCCAGTCAGGATGTGAGTACTGCTGTAGCCTGGTATCAACAAAAACCAGGGCAATCTCCTAAACTACTGATTTACTGGGCATCCACCCGGCACACTGGAGTCCCTGATCGCTTCACAGGCGGTGGATCTGGGACAGATTATACTCTCACCATCAGCAGTGTGCAGGCTGAAGACCTGGCACTTTATTACTGTCAGCAACATTATAGAACTCCGTGGACGTTCGGTGGAGGCACCAAGCTGGAAATCAAAC
74	DSB-B14	M-only	M1_TW2_smIgM_B_2_DSB_188	12	13	IgM	IgM		AAACCATTCAAAGCAA-1_M1_TW2_smIgM_B_2_DSB_188_IGHM	CAGGTCCAACTGCAGCAGCCTGGGGCTGAGCTTGTGAAGCCTGGGGCTTCAGTGAAGCTGTCCTGCAGGGCTTCTGGCTACACCTTCACCAGCTACTGGATGCAGTGGATAAAACAGAGGCCTGGACAGGGCCTTGAGTGGATCGGAGAGATTGATCCTTCTGATAATTATACTAATAACAATCAAAAATTCAAGGACAAGGCCACATTGACTGTAGACACATCCTCCAGCACAGCCTACATGCAGCTCAGCAGCCTGACATCTGAGGACTCTGCGGTCTATTACTGTGCAAGACGAGGCTTCTATGCTATGGACTACTGGGGTCAAGGAACCTCAGTCACCGTCTCCTCAG		Kappa	AAACCATTCAAAGCAA-1_M1_TW2_smIgM_B_2_DSB_188_IGK	GACATCCAGATGACCCAGTCTCCATCCTCCTTATCTGCCTCTCTGGGAGAAAGAGTCAGTCTCACTTGTCGGGCAAGTCAGGACATTGGTAGTAGGTTAAGTTGGCTTCAGCAGGAACCAGATGGAACTATTAAACGCCTGATCTACGCCACATCCAGTTTAGATTCTGGTGTCCCCAAAAGGTTCAGTGGCAGTAGGTCTGGGTCAGATTATTCTCTCACCATCAGCAGCCTTGAGTCTGAAGATTTTGTAGACTATTACTGTCTACAATATACTAATTCTCCGTGGACGTTCGGTGGAGGCACCAAGTTGGAAATCAAAC
75	DSB-B15	M-only	M1_TW2_smIgM_B_2_DSB_188	13	12	IgM	IgM		AACTGCGGTAAGGTCT-1_M1_TW2_smIgM_B_2_DSB_188_IGHM	CAGGTTCAGCTGCAGCAGTCTGGACCTGAGCTGGTGAAGCCTGGGGCCTCAGTGAAGATTTCCTGCAAGGCTTCTGGCTACGGATTTAGTAGCTCCTGGATGAACTGGGTGAAGCAGAGGCCTGGAAAGGGGCTTGAATGGATTGGACGGATTTATCCTGGAGATGGAGATGCTAACTACAATGGGAAGTTCAGGGGCAAGGCCACACTGACTGCAGACAAATCCTCCAGCACAGCCTACATGCAACTCAGCGGCCTGACATCTGAGGACTCTGCGGTCTACTTCTGTGCAAGATGGTTACTCCCTTCCTCAGCTATGGACTACTGGGGTCCAGGAACCTCAGTCACCGTCTCCTCAG		Kappa	AACTGCGGTAAGGTCT-1_M1_TW2_smIgM_B_2_DSB_188_IGK	GACATCCAGATGAACCAGTCTCCATCCAGTCTGTCTGCATCCCTTGGAGACACAATTACCATCACTTGCCACGCCAGTCAGAACATTAATGTTTGCTTAAACTGGTACCAGCAGAAACCAGGAAATCTTCCTAAATTATTGATCTATAAGGCTTCCAACTTGCAAACAGGCGTCCCATCAAGGTTTAGTGGCAGTGGATCTGGAACAGGTTTCACATTAGCCATCAGCAGCCTGCAGCCTGAAGACATTGCCACTTACTACTGTCAACAGGGTCAGACTTATCCGTACACGTTCGGAGGGGGGACCAAGCTGGAAATAAAAC
76	DSB-B16	M-only	M3_TW9_smIgM_B_2_DSB_188	1	98	IgM	IgM		AACACGCTCAAGTTCG-1_M3_TW9_smIgM_B_2_DSB_188_IGHM	CAGGTCCAGCTGCAGCAGTCTGGAGCTGAGCTGGTGAAACCCGGGGCATCAGTGAAGCTGTCCTGCAAGGCTTCTGGCTACACCTTCACTGAGTATGCTATACACTGGGTAAAGCAGAGGTCTGGACAGGGTCTTGAGTGGATTGGGTGGTTTTACCCTGGAAGTGGTAGTATAAAGTACAATGAGAAATTCAAGGACAAGGCCACATTGACTGCGGACAAATCCTCCAGCACAGTCTATATGGAGCTTAGTAGATTGACATCTGAAGACTCTGCGGTCTATTTCTGTGCAAGACACGGAACTACGGTAGTAGCTAAGAACTATGCTTTGGACTACTGGGGTCAAGGAACCTCAGTCACCGTCTCCTCAG		Kappa	AACACGCTCAAGTTCG-1_M3_TW9_smIgM_B_2_DSB_188_IGK	GAAACAACTGTGACCCAGTCTCCAGCATCCCTGTCCGTGGCTACAGGAGAAAAAGTCACTATCAGATGCATAACCAGCACTGATATTGATGATGATATGAACTGGTACCAGCAGAAGCCAGGGGAACCTCCTAAGCTCCTTATTTCAGAAGGCAATACTCTTCGTCCTGGAGTCCCATCCCGATTCTCCAGCAGTGGCTATGGCACAGATTTTGTTTTTACAATTGAAAACACGCTCTCAGAAGATGTTGCAGATTACTACTGTTTGCAAAGTGATAACATGCCTCTCACGTTCGGAGGGGGGACCAAGCTGGAAATTAAAC
77	DSB-B17	M-only	M3_TW9_smIgM_B_2_DSB_188	1	98	IgM	IgM		ATCGCATCAAACCTAC-1_M3_TW9_smIgM_B_2_DSB_188_IGHM	CAGGTCCAGCTGCAGCAGTCTGGAGCAGAGCTGGTGAAACCCGGGACATCAGTGAAGCTGTCCTGCAAGGCTTCTGGCTACACCTTCACTGAGTATACGATATACTGGGTAAAGCAGAGGTCTGGACAGGGTCTTGAGTGGATTGGGTGGTTTTACCCTGGAAGTGGTAGTATAAAGTACAATGAGAAATTCAAGGACAAGGCCACATTGACTGCGGACAAATCCTCCAGCACAGTCTATATGGAGCTTAGTAGATTGACATCTGAAGACTCTGCGGTCTATTTCTGTGCAAGACACGGAACTACGGTAGTACCTAAGAACTATGCTATGGACTACTGGGGTCAAGGAACCTCAGTCACCGTCTCCTCAG		Kappa	ATCGCATCAAACCTAC-1_M3_TW9_smIgM_B_2_DSB_188_IGK	GAAACAACTGTGACCCAGTCTCCAGCATCCCTGTCCGTGGCTACAGGAGAAAAAGTCACTATCAGATGCATAACCAGCACTGATATTGATGATGATATGAACTGGTACCAGCAGAAGCCAGGGGAACCTCCTAAGCTCCTCATTTCAGAAGGCAATACTCTTCGTCCTGGAGTCCCATCCCGATTCTCCAGCAGTGGCTATGGCACAGATTTTGTTTTTACAATTGAAAACACGCTCTCAGAAGATGTTGCAGATTACTACTGTTTGCAAAGTGCCAACGTGCCTCTCACGTTCGGAGGGGGGACCAAACTAGAAATAAAAC
78	DSB-B18	M-only	M3_TW9_smIgM_B_2_DSB_188	2	95	IgM	IgM		AAACCCATCACGTGGT-1_M3_TW9_smIgM_B_2_DSB_188_IGHM	GATGTACAGCTTCAGGAGTCAGGACCTGCCCTGGTGAAGCCTTCTCAGACAGTGTCCCTCACCTGCACTGTCACTGGCTACTCTATCACTAATGGTAATCACTGGTGGCACTGGATCCGGCAGGTTTCAGGAAGCACACTGGAGTGGATGGGGTACATAAGCTCCAGTGGTAGCGCTGACAGCAATCCATCTCTCAAAAGTCGATTCTCCATCACTAGAGACACTTCCAAGAACCAGTTATTCCTGCAGTTGAGCTCTGTGACTACTGAAGATATAGCCACATATTACTGTGCAAGAGGTAACTTTGACTACTTTGACTACTGGGGCCAAGGCACCACTCTCACAGTCTCCTCAG		Kappa	AAACCCATCACGTGGT-1_M3_TW9_smIgM_B_2_DSB_188_IGK	CAAATTGTTCTCACCCAGTCTCCAGCAATCATGTCTACATCTCTAGGGGAACGGGTCACCATGACCTGCACTGCCAGCTCAAGTGTAAGTTCCAGTTACTTGCACTGGTACCAGCAGAAGCCAGGATCCTCCCCCAAACTCTGGATTTATAGCACATCCAACCTGGCTTCTGGAGTCCCAGCTCGCTTCAGTGGCAGTGGGTCTGGGACCTCTTACTCTCTCACAATCAGCAGCATGGAGGCTGAAGATGCTGCCACTTATTACTGCCACCAATATCATCGTTCCCCGTACACGTTCGGAGGGGGGACCAAGCTGGAAATAAAAC
79	DSB-B19	M-only	M3_TW9_smIgM_B_2_DSB_188	3	76	IgM	IgM		AAGGTTAAGGGCATAG-1_M3_TW9_smIgM_B_2_DSB_188_IGHM	GAGGTTCAGCTGCAGCAGTCTGGGGCTGAGCTTGTGAGGCCAGGGGCCTCAGTCAAGTTGTCCTGCACAGCTTCTGGCTTTAACATTAAAGACGACTATATTCACTGGGTGAAGCAGAGGCCTGAACAGGGCCTGGAGTGGATTGGATGGATTGATCCTGAGAATGGTGATACTGAATATGCCTCGAAATTCCAGGGCAAGGCCACTATAACAGCAGACACATCCTCCAACACAGCCTACCTGCAGCTCAGCAGCCTGACATCTGAGGACACTGCCGTCTATTACTGTACCTCTTATAGTACATACTCTATGGACTACTGGGGTCAAGGAACCTCAGTCACCGTCTCCTCAG		Kappa	AAGGTTAAGGGCATAG-1_M3_TW9_smIgM_B_2_DSB_188_IGK	GATGTTGTGATGACCCAAACTCCACTCTCCCTGCCTGTCAGTCTTGGAGATCAAGCCTCCATCTCTTGCAGATCTAGTCAGAGCCTTGTACACAGTAATGGAAACACCTATTTACATTGGTACCTGCAGAAGCCAGGCCAGTCTCCAAAGCTCCTGATCTACAAAGTTTCCAACCGATTTTCTGGGGTCCCAGACAGGTTCAGTGGCAGTGGATCAGGGACAGATTTCACACTCAAGATCAGCAGAGTGGAGGCTGAGGATCTGGGAGTTTATTTCTGCTCTCAAAGTACACATGTTCCGTACACGTTCGGAGGGGGGACCAATCTGGAAATGAAAC
80	DSB-B20	M-only	M3_TW9_smIgM_B_2_DSB_188	4	61	IgM	IgM		AAACCATTCGTTAGCA-1_M3_TW9_smIgM_B_2_DSB_188_IGHM	CAGGTCCAACTGCAGCAGCCTGGGACTGAACTGGTGAAGCCTGGGGCTTCAGTGCAGCTGTCCTGCAAGGCTTCTGGCTACACCTTCACCAGCTACTGGATGCACTGGGTGAAGCAGAGGCCTGGACAAGGCCTTGAGTGGATTGGAAATATTAATCCTTTCAATGGTGGTACTAACTGCAATGAGAAGTTCAAGAACAAGGCCACACTGACTGTAGACAAATCCTCCAGCACAGCCTACATGCAGCTCAGCAGCCTGACATCTGAAGACTCTGCGGTCTATTATTGTGCAAGACCCGACTACGGTAGTACCTACTATGCTATGGACTACTGGGGTCAAGGAACCTCAGTCACCGTCTCCTCAG		Kappa	AAACCATTCGTTAGCA-1_M3_TW9_smIgM_B_2_DSB_188_IGK	GACATTGTGCTGACCCAATCTCCAGCTTCTTTGGCTGTGTCTCTAGGGCAGAGGGCCACCATCTCCTGCAGAGCCAGCGAAAGTGTTGATAATTTTGGCATTAGTTTTATGAACTGGTTCCAACAGAAACCAGGACAGCCACCCAAACTCCTCATCTATGCTGCATCCAACCAAGGATCCGGGGTCCCTGCCAGGTTTAGTGGCAGTGGGTCTGGGACAGACTTCAGCCTCAACATCCATCCTATGGAGGAGGATGATACTGCAATGTATTTCTGTCAGCAAAGTAAGGAGGTTCCGTACACGTTCGGAGGGGGGACCAAGCTGGAAATAAAAC
81	DSB-B21	M-only	M3_TW9_smIgM_B_2_DSB_188	5	53	IgM	IgM		AAATTCGGTGCAAGGG-1_M3_TW9_smIgM_B_2_DSB_188_IGHM	GAGGTTCAGCTGCAGCAGTCTGTGGCAGAGCTTGTGAGGCCAGGGGCCTCAGTCAAGTTGTCCTGCACAGCTTCTGGCTTCAACATTAAAAACACCTATATGCACTGGGTGAAACAGAGGCCTGAACAGGGCCTGGAGTGGATTGGAAGGATTGATCCTGCGAATGGTAATACTAAATTTGCCCCGAAGTTCCAGGGCAAGGCCACTATAACTGCAGACACATCCTCCAACACAGCCTGCTTGCAGCTCAGCAGCCTGACATCTGAGGACACTGCCGTCTATTACTGTGCTAGAGGGGCGGATGCTTTGGACTTCTGGGGTCAAGGAACCTCAGTCACCGTCTCCTCAG		Kappa	AAATTCGGTGCAAGGG-1_M3_TW9_smIgM_B_2_DSB_188_IGK	GAAATCCAGATGACCCAGTCTCCATCCTCTATGTCTGCATCTCTGGGAGACAGAATAACCATCACTTGCCAGGCAACTCAAGACATTGTTAAGAATTTACTCTGGTATCAGCAGAAACCAGGGAAACCCCCTTCATTCCTGATCTATTTTGCAACTGAACTGGCAGAAGGGGTCCCATCAAGGTTCAGTGGCAGTGGGTCTGGGTCACACTATTCTCTGACAATCAGCAACCTGGAGTCTGAAGATTTTGCAGACTATTACTGTCTACAGTTTTATGAGTTTCCGTACACGTTCGGAGGGGGGACCAAGCTGGAAATAAAAC
82	DSB-B22	M-only	M3_TW9_smIgM_B_2_DSB_188	6	51	IgM	IgM		AACTGCGGTCATCAGG-1_M3_TW9_smIgM_B_2_DSB_188_IGHM	CAGGTGCAGCTGAAGCAGTCAGGACCTGGCCTAGTGCAGCCCTCACAGAGCCTGTCCATCACCTGCACAGTCTCTGGTTTCTCATTAACTAACTATGGTGTACACTGGGTTCGCCGGTCTCCAGGAAAGGGTCTCGAGTGGCTGGGACTGATATGGAGTGGTGGAACCACAGACTATAATGCAGCTTTCATATCCAGACTGAACATCAACAAGGACAATTCCAAGAGCCAAGTTTTCTTTAAAATGAACAGTCTGCAAGCTGATGACACAGCCATATATTACTGTGCCAGAAAACTTACTGCGGTAGAGCCTTACTATGCTATGGACTACTGGGGTCAAGGAACCTCAGTCACCGTCTCCTCAG		Lambda	AACTGCGGTCATCAGG-1_M3_TW9_smIgM_B_2_DSB_188_IGL	CAGGCTGTTGTGACTCAGGAATCTGCACTCACCATATCACCTGGTGAAACAGTCACACTCACTTGTCGCTCAAGTACTGGGGCTGTTACAACTAGTAACTATGCCAACTGGGTCCAAGAAAAACCAGATCATTTATTCACTGGTCTAATAGGTGGTACCAACAACCGAGCTCCAGGTGTTCCTGCCAGATTCTCAGGCTCCCTGATTGGAGACAAGGCTGCCCTCACCATCACAGGGGCACAGACTGAGGATGAGGCAATATATTTCTGTGCTCTATGTTACAGCAACCATTGGGTGTTCGGTGGAGGAACCAAACTGACTGTCCTAG
83	DSB-B23	M-only	M3_TW9_smIgM_B_2_DSB_188	7	41	IgM	IgM		AACGCGAAGAATCAAG-1_M3_TW9_smIgM_B_2_DSB_188_IGHM	CAGGTCCAGCTGAAGCAGTCTGGGGCTGAGCTGGTGAGGCCTGGGGCTTCAGTGAAGCTGTCCTGCAAGGCTTCTGGCTACAGTATCACTGACTACTATATAAACTGGGTGAAGCAGAGGCCTGGACAGGGACTTGAGTGGATTGCAAGGATTTATCCTGGAAGTGGTAATACTTACTACAATGAGAAGTTCAAGGGCAAGGCCACACTGACTGCAGAAAAATCCTCCAGCACTGCCTACATGCAGCTCAGCAGCCTGACATCTGAGGACTCTGCTGTCTATTTCTGTGCAAGATCTGTGAATGCTATGGACTACTGGGGTCAAGGAACCTCAGTCACCGTCTCCTCAG		Kappa	AACGCGAAGAATCAAG-1_M3_TW9_smIgM_B_2_DSB_188_IGK	GACATCCAGATGACACAATCTTCATCCTCCTTTTCTGTATCTCTAGGAGACAGAGTCACCATTACTTGCAAGGCAAGTGAGGACATATATAATCGGTTAGCCTGGTATCAGCAGAAACCAGGAAATGCTCCTAGGCTCTTAATATCTGGTGCAATCAGTTTGGAAACTGGGGTTCCTTCAAGCTTCAGTGGCAGAGGATCTGGAAAGGATTACACTCTCAGCATTACCAGTCTTCAGACTGAAGATGTTGCTACTTATTACTGTCAACAGTATTGGAGTACTCCGTACACGTTCGGAGGGGGGACCAAGCTGGAAATAAAAC
84	DSB-B24	M-only	M3_TW9_smIgM_B_2_DSB_188	8	35	IgM	IgM		AACCTCTTCGGTCAGT-1_M3_TW9_smIgM_B_2_DSB_188_IGHM	GAAGTGAAGCTGGTGGAGTCTGGGGGAGGCTTAGTGCAGCCTGGAGGGTCCCTGAAACTCTCCTGTGCAGCCTCTGGATTCACTTTCAGTGACTATTACATGTATTGGGTTCGCCAGACTCCAGAGAAGAGGCTGGAGTGGGTCGCATACATTAGTAATGGTGGTGGTAGCACCTATTATCCAGACACTGTAAAGGGCCGATTCACCATCTCCAGAGACAATGCCAAGAACACCCTGTACCTGCAAATGAGCCGTCTGAAGTCTGAGGACACAGCCATGTATTACTGTGCAAGGAAGGATTACGACGGGGCGGACTTTGACTACTGGGGCCAAGGCACCACTCTCACAGTCTCCTCAG		Kappa	AACCTCTTCGGTCAGT-1_M3_TW9_smIgM_B_2_DSB_188_IGK	GATGTTGTGATGACCCAGACTCCACTCACTTTGTCGGTTACCATTGGACAACCAGCCTCCATCTCTTGCAAGTCAAGTCAGAGCCTCTTAGATAGTGATGGAAAGACATATTTGAATTGGTTGTTACAGAGGCCAGGCCAGTCTCCAAAGCGCCTAATCTATCTGGTGTCTAAACTGGACTCTGGAGTCCCTGACAGGTTCACTGGCAGTGGATCAGGGACAGATTTCACACTGAAAATCAGCAGAGTGGAGGCTGAGGATTTGGGAGTTTATTATTGCTGGCAAGGTACACATTTTCCGCTCACGTTCGGTGCTGGGACCAAGCTGGAGCTGAAAC
85	DSB-B25	M-only	M3_TW9_smIgM_B_2_DSB_188	9	33	IgM	IgM		AAACGCTGTGCTTCGT-1_M3_TW9_smIgM_B_2_DSB_188_IGHM	CAGGTCCAACTGCAGCAGCCTGGGGCTGAGCTGGTAAAGCCTGGGGCTTCAGTGAAGTTGTCCTGCAAGGCTTCTGGCTACACTTTCACCAGCTACTGGATGCACTGGGTGAAGCAGAGGCCTGGACAAGGCCTTGAGTGGATTGGAATGATTCATCCTCATAGTGGTAGTACTAACTACAATGAGAACTTCAAGAGCAAGGCCACACTGACTATAGACAAATCCTCCAGCACAGCCTACATGCAACTCAGCAGCCTGACATCTGAGGACTCTGCGGTCTATTACTGTGCAAGAGGGGCCCCCTATACTATGGATTATTGGGGTCAAGGAACCTCAGTCACCGTCTCCTCAG		Kappa	AAACGCTGTGCTTCGT-1_M3_TW9_smIgM_B_2_DSB_188_IGK	CAAATTGTTCTCACCCAGTCTCCAGCAATCATGTCTGCATCTCCTGGGGAGAAGGTCACCTTGACCTGCAGTGCCAGCTCAAGTGTAAGTTCCAGCTACTTGTATTGGTACCAGCAGAAGCCTGGATCCTCCCCCAAACTCTGGATTTATAGCACATCCAACCTGGCTTCTGGAGTCCCTGCTCGCTTCAGTGGCAGTGGGTCTGGGACCTCTTACTCTCTCACAATCAGCAGCATGGAGGCTGAAGATGCTGCCTCTTATTTCTGCCATCAGTGGAGTAGTTACCCATGGACGTTCGGTGGAGGCACCAAGCTGGAAATCAAAC
86	DSB-B26	M-only	M3_TW9_smIgM_B_2_DSB_188	10	32	IgM	IgM		AATGTTATCGCTCGCT-1_M3_TW9_smIgM_B_2_DSB_188_IGHM	CAGATCCAGTTGGTACAGTCTGGACCTGAGCTGAAGAAGCCTGGAGAGACAGTCAAGATCTCCTGCAAGGCTTCTGGGTATATTTTCACAACCTATGGAATGAGCTGGGTGAAACAGGCTCCAGGAAAGGGTTTAAAGTGGATGGGCTGGATAAACACCAACTCTGGAGTGCCAACATATGCTGATGACTTCAAGGGACGGTTTGCCTTCTCTTTGGAAACCTCTGCCAGCACTGCCTATTTGCAGATCAACAACCTCAAAAATGAGGACACGGCTACATATTTCTGTACAAGAGACTCTGGTTACGACCGGGCCTGGTTTGCTTACTGGGGCCAAGGGACTCTGGTCACTGTCTCTGCAG		Kappa	AATGTTATCGCTCGCT-1_M3_TW9_smIgM_B_2_DSB_188_IGK	GACATCCAGATGACTCAGTCTCCAGCCTCCCTATCTGCATCTGTGGGAGAAACTGTCACCATCACATGTCGAGCAAGTGGGAATATTCACAATTATTTAGCATGGTATCAGCAGAAACAGGGAAAATCTCCTCAACTCCTGGTCTATAATGCAAAAACCTTAGCAGATGGTGTGCCATCAAGGTTCAGTGGCAGTGGATCAGGAACACAATATTCTCTCAAGATCAACAGCCTGCAGCCTGCAGATTTTGGGAGTTATTACTGTCAACATTTTTGGAGTTCTCCGCTCACGTTCGGTGCTGGGACCAAGCTGGAGCTGAAAC
87	DSB-B27	M-only	M3_TW9_smIgM_B_2_DSB_188	11	31	IgM	IgM		AAGGCCCGTGTTACTT-1_M3_TW9_smIgM_B_2_DSB_188_IGHM	GAGGTGCAGCTTGTTGAGTCTGGTGGAGGATTGGTGCAGCCTAAAGGGTCATTGAAACTCTCATGTGCAGCCTCTGGATTCAGCTTCAATACCTACGCCATGAACTGGGTCCGCCAGGCTCCAGGAAAGGGTTTGGAATGGGTTGCTCGCATAAGAAGTAAAAGTAATAATTATGCAACATATTATGCCGATTCAGTGAAAGACAGATTCACCATCTCCAGAGATGATTCAGAAAGCATGCTCTATCTGCAAATGAACAACTTGAAAACTGAGGACACAGCCATGTATTACTGTGTGAGACATGGACAATTACGACAAGACTATGCTATGGACTACTGGGGTCAAGGAACCTCAGTCACCGTCTCCTCAG		Kappa	AAGGCCCGTGTTACTT-1_M3_TW9_smIgM_B_2_DSB_188_IGK	CAAATTGTTCTCACCCAGTCTCCAGCAATCATGTCTGCATCTCTAGGGGAGGAGATCACCCTAACCTGCAGTGCCAGCTCGAGTGTAAGTTACATGCACTGGTACCAGCAGAAGTCAGGCACTTCTCCCAAACTCTTGATTTATAGCACATCCAACCTGGCTTCTGGAGTCCCTTCTCGCTTCAGTGGCAGTGGGTCTGGGACCTTTTATTCTCTCACAATCAGCAGTGTGGAGGCTGAAGATGCTGCCGATTATTACTGCCATCAGTGGAGTAGTTATCCCACGTTCGGCTCGGGGACAAAGTTGGAAATAAAAC
88	DSB-B28	M-only	M3_TW9_smIgM_B_2_DSB_188	12	30	IgM	IgM		ACAATAGAGACAGCCT-1_M3_TW9_smIgM_B_2_DSB_188_IGHM	GAAGTGAAGCTTGAGGAGTCTGGAGGAGGCTTGGTGCAACCTGGAGGATCCATGAAACTCTCCTGTGTTGCCTCTGGATTCACTTTCAGTAACTACTGGATGAACTGGGTCCGCCAGTCTCCAGAGAAGGGGCTTGAGTGGGTTGCTCAAATTAGATTGAAATCTGATAATTATGCAACACATTATGCGGAGTCTGTGAAAGGGAGGTTCACCATCTCAAGAGATGATTCCAAAAGTAGTGTCTACCTGCAAATGAACAACTTAAGGGCTGAAGACACTGGAATTTATTACTGCACAGGGGACTGGGACGGACGGAACTTTGACTACTGGGGCCAAGGCACCACTCTCACAGTCTCCTCAG		Lambda	ACAATAGAGACAGCCT-1_M3_TW9_smIgM_B_2_DSB_188_IGL	CAGGCTGTTGTGACTCAGGAATCTGCACTCACCACATCACCTGGTGAAACAGTCACACTCACTTGTCGCTCAAGTACTGGGGCTGTTACAACTAGTAACTATGCCAACTGGGTCCAAGAAAAACCAGATCATTTATTCACTGGTCTAATAGGTGGTACCAACAACCGAGCTCCAGGTGTTCCTGCCAGATTCTCAGGCTCCCTGATTGGAGACAAGGCTGCCCTCACCATCACAGGGGCACAGACTGAGGATGAGGCAATATATTTCTGTGCTCTATGGTACAGCAACCACTGGGTGTTCGGTGGAGGAACCAAACTGACTGTCCTAG
89	DSB-B29	M-only	M3_TW9_smIgM_B_2_DSB_188	13	29	IgM	IgM		AACATGGCAGTACGGG-1_M3_TW9_smIgM_B_2_DSB_188_IGHM	CAGGTCCAACTGCAGCAGCCTGGGACTGAACTGGTGAAGCCTGGGGCTTCAGTGAAGCTGTCCTGCAAGGCTTCTGGCTACACCTTCACCACCTACTGGATGCACTGGGTGAAGCAGAGGCCTGGACAAGGCCTTGAGTGGATTGGAAATATTAATCCTAGCAATGGTGGTATTAACTACAATGAGAAGTTCAAGAGCAAGGCCACACTGACTGTTGACAAATCCTCCACCACAGCCTACATGCAGCTCAGCAGCCTGACATCTGAGGACTCTGCGGTCTATTATTGTGCAAAAGGCCCCCTCTACTGGTACTTCGATGTCTGGGGCACAGGGACCACGGTCACCGTCTCCTCAG		Kappa	AACATGGCAGTACGGG-1_M3_TW9_smIgM_B_2_DSB_188_IGK	CAAATTGTTCTCTCCCAGTCTCCAGCAATCCTGTCTGCATCTCCAGGGGAGAAGGTCACAGTGACTTGCAGGGCCAGCTCAAGTGTAAGTTACATGCACTGGTACCAGCAGAAGCCAGGATCCTCCCCCAAACCCTGGATTTATGCCACATCCAACCTGGCTTCTGGAGTCCCTGCTCGCTTCAGTGGCAGTGGGTCTGGGACCTCTTACTCTCTCACAATCAGCAGAGTGGAGGCTGAAGATGCTGCCACTTATTACTGCCAGCAGTGGAGTAGTAACCCACTCACGTTCGGTGCTGGGACCAAGCTGGAGCTGAAAC
90	DSB-B30	M-only	M3_TW9_smIgM_B_2_DSB_188	14	27	IgM	IgM		AAACGGCCAGTCTTCC-1_M3_TW9_smIgM_B_2_DSB_188_IGHM	CAGGTTCAACTGCAGCAGTCTGGGGCTGAACTGGTGAGGCCTGGGGCTTCAGTGACGCTGTCCTGCAAGGCTTCGGGCTACACATTTACTGACTATGAAATGCACTGGGTGAAGCAGACACCTGTGCATGGCCTGGAATGGATTGGAGCTATTGATCCTGAAACTGGTGGTATTGCCTACAATCAGAAGTTCAAGGGCAAGGCCATACTGACTGCAGACAAATCCTCCACCACAGCCTACATGGAGCTCCGCAGCCTGACATCTGAGGACTCTGTCGTCTATTACTGTACAAGATCTTACTATTCCCCGTACTACTTTGACTACTGGGGCCAAGGCACCACTCTCACAGTCTCCTCAG		Kappa	AAACGGCCAGTCTTCC-1_M3_TW9_smIgM_B_2_DSB_188_IGK	GACATTGTGATGACCCAGTCTCAAAAATTCATGTCCACATCAGTAGGAGACAGGGTCAGCGTCACCTGCAAGGCCAGTCAGAATGTGGGTACTAATGTAGCCTGGTATCAACAGAAACCAGGGCAATCTCCTAAAGTACTGATTTATTCGGCATCCTACCGATACAGTGGAGTCCCTGATCGCTTCACAGGCAGTGGATCTGGGACAGATTTCACTCTCACCGTCAGCAATGTGCAGTCTGAAGACTTGGCAGAGTATTTCTGTCAGCAATATAACAGCTATCGGACGTTCGGTGGAGGCACCAAGCTGGAAATCAAAC
91	DSB-B31	M-only	M9_TW42_smIgM_B_2_DSB_195	1	44	IgM	IgM		AAACGCGAGCCCACGA-1_M9_TW42_smIgM_B_2_DSB_195_IGHM	CAGGTGCAGCTGAAGGAGTCAGGACCTGGCCTGGTGGCGCCCTCACAGAGCCTGTCCATCACTTGCACTGTCTCTGGGTTTTCCTTAAGCAGCTATGGTGTAGACTGGGTTCGCCAGCCTCCAGGAAAGGGTCTGGAGTGGCTGGGAGTAATATGGGGTGGTGGAAGCACAAATTATAATTCAACTCTCATGTCCAGACTGAGCATCAGCAAAGACAACTCCAAGAGCCAAGTTTTCTTAAAAATGAACAGTCTGCAAACTGATGACACAGCCATGTACTACTGCTGGGTCCCTGGAAAAAATAACTGGGGCCAAGGGACTCTGGTCACTGTCTCTGCAG		Kappa	AAACGCGAGCCCACGA-1_M9_TW42_smIgM_B_2_DSB_195_IGK	GACATTGTGATGACACAGTCTCCATCCTCCCTGACTGTGACAACAGGAGAGAAGGTCACTATGAGTTGCAAGTCCAGTCAGAGTCTGTTAAACAGTGGAGATCAAAAGAACTACTTGACCTGGTACCAGCAGAAAGCAGGGCAGCCTCCTAAACTGTTGATCTACTGGGCATCCACTAGGGAATCTGGGGTCCCTGATCGCTTCACAGGCAGTGGATCTGGAACAGATTTCACTCTCACCATCAGCAGTGTGCAGGCTGAAGACCTGGCAGTTTATTACTGTCAGAATGATTATAGTTATCCTCTCACGTTCGGTGCTGGGACCAAGCTGGAGCTGAAAC
92	DSB-B32	M-only	M9_TW42_smIgM_B_2_DSB_195	2	35	IgM	IgM		AATGCGCTCGCTCTCA-1_M9_TW42_smIgM_B_2_DSB_195_IGHM	CAGGTCCAACTGCAGCAGCCTGGGGCTGAGTTTGTGAAGGCTGGGGCTTCAGTGAAGCTGTCCTGTAAGGCTTCTGGCTACACCTTCACCAGCTACTTGATGCAATGGTTAAAACAGAGGCCTGGACAGGGCCTTAACTGGATCGGAGAGATTGATCCTTCTGATAGCTCTACTAGTTACAATCAAAACTTCAAGGACAAGGCCACATTGACTATAGACACATCCTCCAGCACAGCCTACATGCATCTCAGCAGCCTGACATCTGAGGACTCTGCGGTCTATTACTGTGCAAGATTCCCCCTTATTACTACGGTAGGGAGGGACTTCGATGTCTGGGGCACAGGGACCACGGTCACCGTCTCCTCAG		Kappa	AATGCGCTCGCTCTCA-1_M9_TW42_smIgM_B_2_DSB_195_IGK	GACATCCAGATGAACCAGTCTCCATCCAGTCTGTCTGCATCCCTTGGAGACACAATTACCATCACTTGCCATGCCAGTCAGAACATTAATGTTTGGTTAAGCTGGTACCAGCAGAAACCAGGAAATATTCCTAAACTATTGATCTATAAGGCTTCCAACTTGCACACAGGCGTCCCATCAAGGTTTAGTGGCAGTGGATCTGGAACAGGTTTCACCTTAACCATCAGCAGCCTGCAGCCTGAAGACATTGCCACTTACTACTGTCAACAGGGTCACAGTTATCCATTCACGTTCGGCTCGGGGACAAAGTTGGAAATAGAAC
93	DSB-B33	M-only	M9_TW42_smIgM_B_2_DSB_195	3	30	IgM	IgM		AACCTTACAATCATCA-1_M9_TW42_smIgM_B_2_DSB_195_IGHM	GAGGTGCAGCTGGTGGAGTCTGGGGGAGGCTTAGTGAAGCCTGGAGGGTCCCTGAAACTCTCCTGTGCAGCCTCTGGATTCACTTTCAGTGACTATGGAATGCACTGGGTTCGTCAGGCTCCAGAGAAGGGGCTGGAGTGGGTTGCATACATCAGTAGTGGCAGTAGTACCATCTACTATGCAGACACAGTGAAGGGCCGATTCACCATCTCCAGAGACAATGCCAAGAACACCCTGTTCCTGCAAATGACCAGTCTGAGGTCTGAGGACACGGCCATGTATTACTGTGTAAGAGGCGTTTACTATGCTATGGACTACTGGGGTCAAGGAACCTCAGTCACCGTCTCCTCAG		Kappa	AACCTTACAATCATCA-1_M9_TW42_smIgM_B_2_DSB_195_IGK	GATGTTTTGATGACCCAAACTCCACTCTCTCTGCCTGTCAGTCTTGGAGATCAAGCCTCCATCTCTTGCAGATCTAGTCAGAGCATTGTACATAGTAATGGAAACACCTATTTAGAATGGTACCTGCAGAAAGCAGGCCAGTCTCCAAAGCTCCTGATCTACAAAGTTTCCAACCGATTTTCTGGGGTCCCAGACAGGTTCAGTGGCAGTGGATCAGGGACAGATTTCACACTCAAGATCAGTAGAGTGGAGGCTGAGGATCTGGGAATTTATTACTGCTTTCAAGGTTCACATGTTCCGCTCACGTTCGGTGCTGGGACCAAGCTGGAGCTGAAAC
94	DSB-B34	M-only	M9_TW42_smIgM_B_2_DSB_195	4	28	IgM	IgM		AACATAACAGTGGGAT-1_M9_TW42_smIgM_B_2_DSB_195_IGHM	GAGGTGCAGCTTGTTGAGTCTGGTGGAGGATTGGTGCAGCCTAAAGGGTCATTGAAACTCTCATGTGCAGCCTCTGGATTCAGCTTCAATAACCACGCCATGAACTGGGTCCGCCAGGCTCCAGGAAAGGGTTTGGAATGGGTTGCTCGCATAAGAAGTAAAAGTAATAATTATGCAACATATTATGCCGATTCAGTGAAAGACAGATTCACCATCTCCAGAGATGATTCAGAGAACACGCTCTATCTGCAAATGAACACCTTGAAAACTGAGGACACAGCCATATATTACTGTGTGAGACAGGAACTATCGGAGTTTGCTTACTGGGGCCAAGGGACTCTGGTCACTGTCTCTACAG		Kappa	AACATAACAGTGGGAT-1_M9_TW42_smIgM_B_2_DSB_195_IGK	GATATCCAGATGACACAGACTACATCCTCCCTGTCTGCCTCTCTGGGAGACAGAGTCACCATCAGTTGCAGGGCAAGTCAGGACATTAACAATTATTTATACTGGTATCAGCAGAAACCAGATGGAACTATTAAACTCCTGATCTACTACACATCAAGATTACACTCAGGAGTCCCATCAAGATTCAGTGGCAGTGGGTCTGGAACAGATTATTCTCTCACCATTAGCAACCTGGAGCAAGAAGATTTCGCCACTTACTTTTGCCAACAGGGTAATACGCTTCCGCTCACGTTCGGTGCTGGGACCAAACTAGAGCTGAAAC
95	DSB-B35	M-only	M9_TW42_smIgM_B_2_DSB_195	5	27	IgM	IgM		AACCGGGCAGCTAGCC-1_M9_TW42_smIgM_B_2_DSB_195_IGHM	GAGGTCCAGCTTCAGCAGTCTGGAGCTGAGCTGGTGAGGCCTGGGTCCTCAGTGAAGATGTCCTGCAAGACTTCTGGATATACATTCACAAGCCACGGTATAAACTGGGTGAAGCAGAGGCCTGGACAGGGCCTGGAATGGATTGGATATATTTATATTGGAAATGGTTATACTGAGTACAATGAGAAGTTCAAGGGCAAGGCCACACTGACTTCAGACACATCCTCCAGCACAGCCTACATGCAGCTCAGCAGCCTGACATCTGAGGACTCTGCAATCTATTTCTGTGCAAGAGGGGGGACGAACTACTGGGGCCAAGGCACCACTCTCACAGTCTCCTCAG		Kappa	AACCGGGCAGCTAGCC-1_M9_TW42_smIgM_B_2_DSB_195_IGK	GATGTTTTGATGACCCAAACTCCACTCTCCCTGCCTGTCAGTCTTGGAGATCAAGCCTCCATCTCTTGCAGATCTAGTCAGAGCATTGTACATAGTAATGGAAACACCTATTTAGAATGGTACCTGCAGAAACCAGGCCAGTCTCCAAAGCTCCTGATCTACAAAGTTTCCAACCGATTTTCTGGGGTCCCAGACAGGGTCAGTGGCAGTGGATCAGGGACAGATTTCACACTCAAGATCAGCAGAGTGGAGGCTGAGGATCTCGGATTTTATTACTGCTTTCAAGGTTCACATGTTCCGTACACGTTCGGAGGGGGGACCAAGCTGGAAATAAAAC
96	DSB-B36	M-only	M9_TW42_smIgM_B_2_DSB_195	6	26	IgM	IgM		AAATCCAGTAACGTCG-1_M9_TW42_smIgM_B_2_DSB_195_IGHM	GATGTACAGCTTCAGGAGTCAGGACCTGGCCTCGTGAAACCTTCTCAGTCTCTGTCTCTCACCTGCTCTGTCAGTGGCTACTCCATCACCAGTGGTTATTACTGGAACTGGATCCGGCAGTTTCCAGGAAACAAACTGGAATGGATGGGTTATATTTGGTATGATGGTAGCAATAACTACAACCCATCTCTCAAAAATCGAATCTCCATCACTCGTGACACATCTAAGAACCAATTCTTCCTGAAGTTGGATTCTGTGACTGATGAAGACACAGCCGCATATTACTGTGCAAGAGGGGGGGATGATTACGACCGGCATTACTATACTATGGACTACTGGGGTCAAGGAACCTCAGTCACCGTCTCCTCAG		Kappa	AAATCCAGTAACGTCG-1_M9_TW42_smIgM_B_2_DSB_195_IGK	GACATTGTGATGACCCAGTCTCAAAAATTCATGTCCACATCAGTAGGAGACAGGGTCAGCGTCACCTGTAAGGCCAGTCAAAATGTGGGTACTAATGTGGCCTGGTATCAACAGAAACCAGGGCAATCTCCTAAACCACTGATTTACTCGGCAGTTTATCGCCACAGTGGAGTCCCTGATCGTTTCACAGGCACTGGATCTGGGACAGATTTCACTCTCACCATCAGTTGTGTGCAGTCTGAAGACTTGGCAGAATTTTTCTGTCAGCAATACTACACCTATCCTCTCACGTTCGGAGGGGGGACCAAGCTGGAAATAAAAC
97	DSB-B37	M-only	M9_TW42_smIgM_B_2_DSB_195	7	24	IgM	IgM		AACGCAACAACTGGAA-1_M9_TW42_smIgM_B_2_DSB_195_IGHM	GAGGTTCAGCTGCAGCAGTCTGTGGCAGAGCTTGTGAGGCCAGGGGCCTCAGTCAAGTTGTCCTGCACAGCTTCTGGCTTCAACATTAAAGACACCAATATGCACTGGGTGAAACACAGGCCTGCACAGGGCCTGGAATGGATTGGAAGGATTGATCCTGCGAATGGTAATAGTGAATATGCCCCGAAATTCCAGGGCATGGCCACTGTAACTGTTGACACATCCTCCAACACAGCCTACCTGCAGCTCAGCAGCCTGACATCTGAGGACACTGCCATCTATTACTGTGCTAGATCGAACTGGGACTGGGACGCCTGGTTTGCTTCCTGGGGCCAAGGGACTCTGGTCACTGTCTCTGCAG		Kappa	AACGCAACAACTGGAA-1_M9_TW42_smIgM_B_2_DSB_195_IGK	GACATTGTGATGACCCAGTCTCACAAATTCATGTCCACATCAGTAGGAGACAGGGTCAGCATCACCTGTAAGGCCAGTCAGGGTGTGAGTACTGCTGTTGCCTGGTATCAACAGAAACCAGGGCAATCTCCTAAACTACTGATTTACTGGGCATCCACCCGGCACACTGGAGTCCCTGATCGCTTCACAGGCAGTGGATCTGGGACAGATTATACTCTCACCATCAGCAGTGTGCAGGCTGAAGACCTGGCACTTTATTACTGTCAGCAACATTATAGCACTCCGTGGACGTTCGGTGGAGGCACCAAGCTGGAAATCAAAC
98	DSB-B38	M-only	M9_TW42_smIgM_B_2_DSB_195	8	24	IgM	IgM		AACTCACCACCAAGCC-1_M9_TW42_smIgM_B_2_DSB_195_IGHM	CAGGTGCAGCTGAAGGAGTCAGGACCTGGCCTGGTGGCGCCCTCACAGAGCCTGTCCATCACATGCACCGTCTCAGGGTTCTCATTAACCAACTATGGTGTACACTGGGTTCGCCAGCCTCCAGGAAAGGGTCTGGAGTGGCTGGTAGTGATATGGAGTGATGGAACCACAACCTATACTTCAGCTCTCAAATCCAGACTGAGCATCAGCAAGGACAACTCCAAGAGCCAAGTTTTCTTAAAAGTGAACAGTCTCCAAACTGATGACACAGCCATGTACTACTGTGCCAGAGACTGGGGGGGGGCTATGGACTACTGGGGTCAAGGAACCTCAGTCACCGTCTCCTCAG		Kappa	AACTCACCACCAAGCC-1_M9_TW42_smIgM_B_2_DSB_195_IGK	GACATCAAGATGACCCAGTCTCCATCCTCCATGTATGCATCGCTGGGAGAGAGAGTCACTATCACTTGCAAGGCGAGTGAGGACATTAAAAGCTATTTAAGCTGGTACCAGCAGAAACCATGGAAATCTCCTAAGACCCTGGTCTATTATGCAACAAGCTTGGCAGATGGGGTCCCATCAAGATTCAGTGGCAGTGGATCTGGGCAAGATTATTCTCTAACCATCAGCAGCCTGGAGTCTGACGATACAGCAACTTATTACTGTCTACAGCATGGTGAGAGCCCATTCACGTTCGGCTCGGGGACAAAGTTGGAAATAAAAC
99	DSB-B39	M-only	M9_TW42_smIgM_B_2_DSB_195	9	23	IgM	IgM		AATATCTCAGGTAGCG-1_M9_TW42_smIgM_B_2_DSB_195_IGHM	CAGATCCAGTTGGTACAGTCTGGACCTGAGCTGAAGAAGCCTGGAGAGACAGTCAAGATCTCCTGCAAGGCTTCTGGATATACCTTCACAACCTATGGAATGAGCTGGGTGAAACAGGCTCCAGGAAAGGGTTTAAAGTGGATGGGCTGGATAAACACCTACTCTGGAGTGCCAACATATGCTGATGACTTCAAGGGACGATTTGCCTTCTCTTTGGAAACCTCTGCCAGCACTGCCTATTTGCAGATCAGCAACCTCAAAAATGAGGACACGGCTACATATTTCTGTGCAAGGCGGACATCTCAGGCCGTTGACTACTGGGGCCAAGGCACCACTCTCACAGTCTCCTCAG		Kappa	AATATCTCAGGTAGCG-1_M9_TW42_smIgM_B_2_DSB_195_IGK	GACATCCAGATGACCCAGTCTCCATCCTCCTTATCTGCCTCTCTGGGAGAAAGAGTCAGTCTCACTTGTCGGGCAAGTCAGGACATTGGTAGTAACTTAGACTGGCTTCAGCAGGAACCAGATGGAACTGTTAAACGCCTGATCTACGCCACATCCAGTTTAGATTCTGGTGTCCCCAAAAGGTTCAGTGGCAGTTGGTCTGGGTCAGATTATTCTCTCACCATCAGCAGCCTTGAGTCTGAAGATTTTGTAGACTATTACTGTCTACAATATGTTACTTCTCCGTACACGTTCGGAGGGGGGACCAAGCTGGAAATAAAAC
100	DSB-B40	M-only	M9_TW42_smIgM_B_2_DSB_195	10	22	IgM	IgM		AAAGCGTAGCGCTCGA-1_M9_TW42_smIgM_B_2_DSB_195_IGHM	GAGGTCCAGCTGCAACAATCTGGACCTGAGCTGGTGAAGCCTGGGGCTTCAGTGAAGATATCCTGTAAGGCTTCTGGATACACGTTCACTGACTACTACATGAACTGGGTGAAGCAGAGCCATGGAAAGAGCCTTGAGTGGATTGGAGATATTAATCCTAACAATGGTGGTACTAGCTACAACCAGAAGTTCAAGGGCAAGGCCACATTGACTGTAGACAAGTCCTCCAGCACAGCCTACATGGAGCTCCGCAGCCTGACATCTGAGGACTCTGCAGTCTATTACTGTGCAAGAGACTACGGTAGTAGCTACCCCTGGTTTGCTTACTGGGGCCAAGGGACTCTGGTCACTGTCTCTGCAG		Kappa	AAAGCGTAGCGCTCGA-1_M9_TW42_smIgM_B_2_DSB_195_IGK	GAAACAACTGTGACCCAGTCTCCAGCATCCCTGTCCATGGCTATAGGAGAAAAAGTCACCATCAGATGCATAACCAGCACTGATATTGATGATGATATGAACTGGTACCAGCAGAAGCCAGGGGAACCTCCTAAGCTCCTTATTTCAGAAGGCAATACTCTTCGTCCTGGAGTCCCATCCCGATTCTCCAGCAGTGGCTATGGTACAGATTTTGTTTTTACAATTGAAAACATGCTCTCAGAAGATGTTGCAGATTACTACTGTTTGCAAAGTGATAACTTGCCGTACACGTTCGGAGGGGGGACCAAGCTGGAAATAAAAC
101	DSB-B41	M-only	M9_TW42_smIgM_B_2_DSB_195	11	21	IgM	IgM		ACAATGAAGCTTCTAC-1_M9_TW42_smIgM_B_2_DSB_195_IGHM	GAAGTGAAGCTGGTGGAGTCTGAGGGAGGATTAGTGCAGCCTGGAAGTTCCATGAAACTGTCCTGCACAGCCTCTGGCTTCACTTTCAGTGACTATTACATGACTTGGGTCCGCCAGGTTCCAGAAAAGGGTCTGGAATGGGTTGGGAACATTAATTATGCTGGTAGTAGAACCTACTATCTGGACTCCTTGAAGAGCCGTTTCATCATCTCGAGAGACAATGCAAAGAACATTCTATACCTGGAAATGAGCAGTCTGAGGTCTGAGGACACAGCCACGTATTACTGTGCAAGAGAGGCCGGTAGTACATACGACTATTTTGACTACTGGGGCCAAGGCACCGCTCTCACAGTCTCCTCAG		Kappa	ACAATGAAGCTTCTAC-1_M9_TW42_smIgM_B_2_DSB_195_IGK	CAAATTGTTCTCACCCAGTCTCCAGCAATCATGTCTGCATCTCCAGGGGAGAAGGTCACCATGACCTGCAGTGCCAGCTCAAGTGTAATTTACATGTACTGGTATCAACAGAGACCAGGATCCTCCCCCAGACTCCTGATTTATGACACATCCAATCTGGCTTCTGGAGTCCCTATTCGCTTCAGTGGCAGTGGGTCTGGGACCTCTTATTTTCTCACAATCAGCCGCATGGAGGCTGAAGATGCTGCCACTTATTACTGCCAGCAGTGGACCAGTTACCCGCTCACGTTCGGTACTGGGACCAAACTGGAGCTGAAAC
102	DSB-B42	M-only	M9_TW42_smIgM_B_2_DSB_195	12	18	IgM	IgM		AAGCCGAAGCTACTGA-1_M9_TW42_smIgM_B_2_DSB_195_IGHM	CAGATCCAGTTGGTGCAGTCTGGACCTGAACTGAAGAAGCCTGGAGAGACAGTCAAGATATCCTGCAAGGCTTCTGGGTATACCTTCACAGAATATCCAATGCACTGGGTGAAGCAGGCTCCAGGAAAGGGTTTCAAGTGGATGGGCATGATATTCACCGACACTGGAGAGCCAACATATGCTGAAGATCTCACGGAACGGTTTGCCTTCTCCTTGGAGACCTCTGCCACCACTGCCTATTTGCAGATCAACAACCTCAAAAATGAGGACACGGCTACATATTTCTGTATAAGACCTGTGGACTACTGGGGTCAAGGAACCTCAGTCACCGTCTCCTCAG		Kappa	AAGCCGAAGCTACTGA-1_M9_TW42_smIgM_B_2_DSB_195_IGK	GACATTGTGCTCACCCAATCTCCAGCTTCTTTGGCTGTGTCTCTAGGGCAGAGAGCCACCATCTCCTGCAGAGCCAGTGAAAGTGTTGAGTATTATGGCACAAGTTTAACACAGTGGTACCAACAGAAACCAGGACAGTCACCCAAACTCCTCATCTATGCTGAATCCAACGTAGAATCTGGGGTCCCTGCCAGGTTTAGTGGCAGTGGGTCTGGGACAGACTTCAGCCTCAACATCCATCCTGTGGAGGAGGATGATATTGCAATGTATTTCTGTCAGCAAAGTAGGAAGGTTCCTTGGACGTTCGGTGGAGGCACCAAGCTGGAAATCAATC
103	DSB-B43	M-only	M9_TW42_smIgM_B_2_DSB_195	13	17	IgM	IgM		ACCACCTGTAATGGGA-1_M9_TW42_smIgM_B_2_DSB_195_IGHM	CAGGTGCAGCTGAAGGAGTCAGGACCTGGCCTGGTGGCGCCCTCACAGAGCCTGTCCATCACATGCACCGTCTCAGGGTTCTCATTAACCAGCTATGGTGTATACTGGGTTCGCCAGCCTCCAGGAAAGGGTCTGGAGTGGCTGGTAGTGATATGGAGTGATGGAAGCACAACCTATAATTCAGCTCTCAAATCCAGACTGAGCATCAGCAAGGACAACTCCAAGAGCCAAGTTTTCTTAAAAATGAACAGTCTCCAAACTGATGACACAGCCATGTACTACTGTGCCAGACATGGCCACTATAATTACGACGTGGTTCTTATGGACTACTGGGGTCAAGGAACCTCAGTCACCGTCTCCTCAG		Kappa	ACCACCTGTAATGGGA-1_M9_TW42_smIgM_B_2_DSB_195_IGK	GACATCAAGATGACCCAGTCTCCATCTTCCATGTATGCATCTCTAGGAGAGAGAGTCACTATCACTTGCAAGGCGAGTCAGGACATTAATAGCTATTTAAGCTGGTTCCAGCAGAAACCAGGGAAATCTCCTAAGACCCTGATCTATCGTGCAAACAGATTGGTAGATGGGGTCCCACCAAGGTTCAGTGGCAGTGGATCTGGGCAAGATTATTCTCTCAGCATCAGCAGCCTGGAGTATGAAGATATGGGAATTTATTATTGTCTACAGTATGATGAGTTTCCGTACACGTTCGGAGGGGGGACCAAGCTGGAAATAAAAC
104	DSB-B44	M-only	M9_TW42_smIgM_B_2_DSB_195	14	15	IgM	IgM		AAGGCTGAGGTCGCCA-1_M9_TW42_smIgM_B_2_DSB_195_IGHM	GAGGTGCAGCTTGTTGAGTCTGGTGGAGGATTGGTGCAGCCTAAAGGATCATTGAAACTCTCATGTGCCGCCTCTGGTTTCACCTTCAATACCTATGCCATGCACTGGGTCCGCCAGGCTCCAGGAAAGGGTTTGGAATGGGTTGCTCGCATAAGAAGTAAAAGTAGTAATTATGCAACATATTATGCCGATTCAGTGAAAGACAGATTCACCATCTCCAGATATGATTCACAAAGCATGCTCTATCTGCAAATGAACAACCTGAAAACTGAGGACACAGCCATGTATTACTGTGTGAGAGGGGGAATCTACTATGATTACGACGACGGTTACTTTGACTACTGGGGCCAAGGCACCACTCTCACAGTCTCCTCAG		Kappa	AAGGCTGAGGTCGCCA-1_M9_TW42_smIgM_B_2_DSB_195_IGK	GACATTGTGATGACCCAGTCTCACAAATTCATGTCCACATCAGTGGGAGACAGGGTCAGCATCACCTGCAAGGCCAGTCAGGATGTGAGTATTGCTGTAGTCTGGTATCAACAGAAACCAAGACAATCTCCTAAACTACTGATTTACTCGGCATCCTACCGTTACACTGGAGTCCCTGATCGCTTCACTGGCAGTGGATCTGGGACGGATTTCACTTTCACCATCAGCAGTGTGCAGGCTGAAGACCTGGCAGTTTATTACTGTCAGCAACATTATAGTTCTCCGTACACGTTCGGAGGGGGGACCAAGCTGGAAATAAAAC
105	DSB-B45	M-only	M9_TW42_smIgM_B_2_DSB_195	15	14	IgM	IgM		AACTAAGAGGTAGTAA-1_M9_TW42_smIgM_B_2_DSB_195_IGHM	GAGGTGAAGCTTCTCCAGTCTGGAGGTGGCCTGGTGCAGCCTGGAGGATCCCTGAAACTCTCCTGTGCAGCCTCAGGAATCGATTTTAGTAGATACTGGATGAGTTGGGTTCGGCGGGCTCCAGGGAAAGGACTAGAATGGATTGGAGAAATTAATCCAGATAGCAGTACAATAAACTATGCACCATCTCTAAAGGATAAATTCATCATCTCCAGAGACAACGCCAAAAATACGCTGTACCTGCAAATGAGCAAAGTGAGATCTGAGGACACAGCCCTTTATTACTGTGCAAGACAGGAGCTACACGCTATGGACTACTGGGGTCAAGGAACCTCAGTCACCGTCTCCTCAG		Kappa	AACTAAGAGGTAGTAA-1_M9_TW42_smIgM_B_2_DSB_195_IGK	GACATTGTGCTGACCCAATCTCCAGCTTCTTTGGCTGTGTCTCTAGGGCAGAGGGCCACCATCTCCTGCAGAGCCAGCGAAAGTGTTGATAATTATGGCATTAGTTTTATGAACTGGTTCCAACAGAAACCAGGACAGCCACCCAAACTCCTCATCTATGCTGCATCCAACCAAGGATCCGGGGTCCCTGCCAGGTTTAGTGGCAGTGGGTCTGGGACAGACTTCAGCCTCAACATCCATCCTATGGAGGAGGATGATACTGCAATGTATTTCTGTCAGCAAAGTAAGGAGGTTCCTCGGACGTTCGGTGGAGGCACCAAGCTGGAAATCAAAC
106	DSB-B46	M-only	M10_TW43_smIgM_B_2_DSB_195	1	174	IgM	IgM		CCACTTTAGCTGAATT-1_M10_TW43_smIgM_B_2_DSB_195_IGHM	CAGGTTACTCTGAAAGAGTCTGGCCCTGGGATATTGCAGCCCTCCCAGACCCTCAGTCTGACTTGTTCTTTCTCTGGGTTTTCACTGACCACTTTTGGTATGGGTGTAGGCTGGATTCGTCAGACTTCAGGGAAGGGTCTGGAGTGGCTGGCACACATTTGGTGGGATGATGATACATACTATAACCCGGGCCTGAAGAGTCGGCTCACAATCTCCAAGGATACCTCCAAAAACCAGATATTCCTCAAGATCGTCAATGTGGACGCTGCAGATTCTGCCACATATTACTGTGCTCGAATAGCGCCCTTATTACTACGAACTTGGGGGGACTACTGGGGTCAAGGAACTTCAGTCACCGTCTCCTCAG		Kappa	CCACTTTAGCTGAATT-1_M10_TW43_smIgM_B_2_DSB_195_IGK	GACATTGTGATGACCCAGTCTCACAAATTCATGTCCACATCAGTAGGAGATAGGATCAACATCACCTGCAGGGCCAGTCAGGATGTGAGGACTGCTGTGGTCTGGTATCAACAGAAACCAGGACACTCTCCTGAACTACTGATTTACTCGGCATCCTCCCGGTACACTGGAGTCCCTGATCGCTTCACTGGCAGTGGATCTGGGACGGATTTCACTTTCACCATCAGCGATGTGCAGGCTGAAGACCTGGCAGTTTATTACTGTCAGCAACATTATAGTACTCCGTATACGTTCGGAGGGGGGACCAAGCTGGAAATAAAAC
107	DSB-B47	M-only	M10_TW43_smIgM_B_2_DSB_195	2	120	IgM	IgM		AAACCTCCAGGATGAC-1_M10_TW43_smIgM_B_2_DSB_195_IGHM	CAGGTCCAACTGCAGCAGCCTGGGACTGAACTGGTGAAGCCTGGGGCTTCAGTGAAGCTGTCCTGCAAGGCTTCTGGCTACACCTTCACCAGTTACTGGATGCACTGGGTGGAGCAGAGGCCTGGACAAGGCCTTGAGTGGATTGGAAACATTAATCCTAGCAATGGTGGTACTAACTATAATGAGCAGTTCAAGAGCAAGGCCACACTGACTGTAGACAAATCCTCCACCACAGCCTACATGCTGCTCAGCAGCCTGACATCTGAGGACTCTGCGGTCTATTATTGTGCAAGATCTGGCTGGGGCTACTATGCTATGGACTACTGGGGTCAAGGAACCTCAGTCACCGTCTCCTCAG		Kappa	AAACCTCCAGGATGAC-1_M10_TW43_smIgM_B_2_DSB_195_IGK	GACATTGTGATGACCCAGTCTCAAAAATTCATGTCCACATCAGTAGGAGACAGGGTCAGCGTCACCTGCAAGGCCAGTCAGAATGTGGGTACTAATGTAGCCTGGTATCAACAGAAACCAGGGCAATCTCCTAAAGCACTGATTTACTCGGCATCCTACCGGTACAGTGGAGTCCCTGATCGCTTCACAGGCAGTGGATCTGGGACAGATTTCACTCTCACCATCAGCAATGTGCAGTCTGAAGACTTGGCAGAGTATTTCTGTCAGCAATATAACAGCCAACCTCACATATACACGTTCGGAGGGGGGACCAAGCTGGAAATAAAAC
108	DSB-B48	M-only	M10_TW43_smIgM_B_2_DSB_195	3	112	IgM	IgM		AAAGCCCTCGGGCATT-1_M10_TW43_smIgM_B_2_DSB_195_IGHM	GAAGTGATGCTGGTGGAGTCTGGGGGAGGCTTAGTGAAGCCTGGAGGGTCCCTGAAACTCTCCTGTGCAGCCTCTGGATTCACCTTCAGTGGCTATACCATGTCTTGGGTTCGCCAGACTCCGGAGAAGAGGCTGGAGTGGGTCGCAACCATTAGTGGTGGTGGTGGTAACTCCTACTATCCAGACAGTGTGAAGGGTCGATTCACCATTTCCAGAGACAATGCCAATAACACCCTGTTCCTGCAGATGAGCAGTCTGAGGTCTGAGGACACGGCCTTGTATTACTGTGCAAGACGGGATGGTAACTACGGTTTCTACTATCCTATGGACTACTGGGGTCAAGGAACCTCAGTCACCGTCTCCTCAG		Kappa	AAAGCCCTCGGGCATT-1_M10_TW43_smIgM_B_2_DSB_195_IGK	GACATCCAGATGACACAGTCTCCATCCTCACTGTCTGCATCTCTGGGAGGCAAAGTCACCATCACTTGCAAGGCAAGCCAAGACATTAACAAGTATATAGCTTGGTACCAACACAAGCCTGGAAAAGGTCCTAGGCTGCTCATACATTACACATCTACATTACAGCCAGGCATCCCATCAAGGTTCAGTGGAAGTGGGTCTGGGAGAGATTATTCCTTCAGCATCAGCAACCTGGAGCCTGAAGATTTTGCAACTTATTATTGTCTACAGTATGATAATCTTCTATTCACGTTCGGCTCGGGGACAATGTTGGAAATAAAAC
109	DSB-B49	M-only	M10_TW43_smIgM_B_2_DSB_195	4	107	IgM	IgM		AAACTGCGTGTCCGGG-1_M10_TW43_smIgM_B_2_DSB_195_IGHM	CAGGTTCAACTGCAGCAGTCTGGGGCTGAGCTGGTGAGGCCTGGGGCTTCAGTGACGCTGTCCTGCAAGGCTTCGGGCTACACATTTACTGACTATGAAATGCACTGGGTGAAGCAGACACCTGTGCATGGCCTGGAATGGATTGGAGCTATTGATCCTGAAACTGGTGGTACTGCCTACAATCAGAAGTTCAAGGGCAAGGCCATACTGACTGCAGACAAATCCTCCAGCACAGCCTACATGGAGCTCCGCAGCCTGACATCTGAGGACTCTGCCGTCTATTACTGTACAAGAGGAAGGTATGATTACGACTGGGACTACTGGGGCCAAGGCACCACTCTCACAGTCTCCTCAG		Kappa	AAACTGCGTGTCCGGG-1_M10_TW43_smIgM_B_2_DSB_195_IGK	GACATTGTGATGACCCAGTCTCAAAAATTCATGTCCACATCAGTAGGAGACAGGGTCAGCGTCACCTGCAAGGCCAGTCAGAATGTGGGTACTAATGTAGCCTGGTATCAACAGAAACCAGGGCAATCTCCTAAAGCACTGATTTACTCGGCATCCTACCGGTACAGTGGAGTCCCTGATCGCTTCACAGGCAGTGGATCTGGGACAGATTTCACTCTCACCATCAGCAATGTGCAGTCTGAAGACTTGGCAGAGTATTTCTGTCAGCAATATAACAGCTATCCTCGGACGTTCGGTGGAGGCACCAAGCTGGAAATCAAAC
110	DSB-B50	M-only	M10_TW43_smIgM_B_2_DSB_195	5	87	IgM	IgM		AAATCTGGTCGAAGGG-1_M10_TW43_smIgM_B_2_DSB_195_IGHM	CAGGTTCAGCTGCAGCAGTCTGGGGCTGAGCTGGTGAAGCCTGGGGCCTCAGTGAAGATTTCCTGCAAAGCTTCTGGCTACGCATTCAGTAGCTACTGGATGAACTGGGTGAAGCAGAGGCCTGGAAAGGGTCTTGAGTGGATTGGACAGATTTATCCTGGAGATGGTGATACTAACTACAACGGAAAGTTCAAGGTCAAGGCCACACTGACTGCAGACAAATCCTCCACCACAGCCTACATGCAGCTCAGCAGCCTGACCTCTGAGGACTCTGCGGTCTATTTCTGTGCAAGAAGATGGTCCGTAAACTACTGGTACTTCGATGTCTGGGGCACAGGGACCACGGTCACCGTCTCCTCAG		Kappa	AAATCTGGTCGAAGGG-1_M10_TW43_smIgM_B_2_DSB_195_IGK	GACATCCAGATGAACCAGTCTCCATCCAGTCTGTCTGCATCCCTTGGAGACACAATTACCATCACTTGCCATGCCAGTCAGAACATTAATGTTTGGTTAAGCTGGTACCAGCAGAAACCAGGAAATATTCCTAAACTATTGATCTATAAGGCTTCCAACTTGCACACAGGCGTCCCATCAAGGTTTAGTGGCAGTGGATCTGGAACAGGTTTCACATTAACCATCAGCAGCCTGCAACCTGAAGACATTGCCACTTACTACTGTCAACAGGGTCAAAGTTATCCTCTCACGTTCGGCTCGGGGACAAAGTTGGAAATAAAAC
111	DSB-B51	M-only	M10_TW43_smIgM_B_2_DSB_195	6	73	IgM	IgM		AAATGGTCAGTTGCCA-1_M10_TW43_smIgM_B_2_DSB_195_IGHM	CAGGTTCAGCTGCAGCAGTCTGGGGCTGAGCTGGTGAAGCCTGGGGCCTCAGTGAAGATTTCCTGCAAAGCTTCTGGCTACGCATTCAGTAGCTACTGGATGAACTGGGTGAAGCAGAGGCCTGGAAAGGGTCTTGAGTGGATTGGACAGATTTATCCTGGAGATGGTGATACTAACTACAACGGAAAGTTCAAGGGCAAGGCCACACTGACTGCAGACAAATCCTCCAGCACAGCCTACATGCAGCTCAGCAGCCTGACCTCTGAGGACTCTGCGGTCTATTTCTGTGCAAGAGAGGGATATGATGGTTACTTATATTACTATGCTATGGACTACTGGGGTCAAGGAACCTCAGTCACCGTCTCCTCAG		Kappa	AAATGGTCAGTTGCCA-1_M10_TW43_smIgM_B_2_DSB_195_IGK	GATGTTGTGATGACCCAGACTCCACTCACTTTGTCGGTTACCATTGGACAACCAGCCTCCATCTCTTGCAAGTCAAGTCAGAGCCTCTTAGATAGTGATGGAAAGACATATTTGAATTGGTTGTTACAGAGGCCAGGCCAGTCTCCAAAGCGCCTAATCTATCTGGTGTCTAAACTGGACTCTGGAGTCCCTGACAGGTTCACTGGCAGTGGATCAGGGACAGATTTCACACTGAAAATCAGCAGAGTGGAGGCTGAGGATTTGGGAGTTTATTATTGCTGGCAAGGTACACATTTTCCTCGGACGTTCGGTGGAGGCACCAAGCTGGAAATCAAAC
112	DSB-B52	M-only	M10_TW43_smIgM_B_2_DSB_195	7	60	IgM	IgM		AACATTATCAACGTTG-1_M10_TW43_smIgM_B_2_DSB_195_IGHM	GAGGTCCAGCTGCAACAGTCTGGACCTGAGCTGGTGAAGCCTGGGGCTTCAGTGAAGATACCCTGCAAGGCTTCTGGATACACATTCACTGACTACAACATGGACTGGGTGAAGCAGAGCCATGGAAAGAGCCTTGAGTGGATTGGAGATGTTAATCCTGACAATGGTGGTACTATCTACAACCAGAAGTTCAAGGGCAAGGCCACATTGACTGTAGACAAGTCCTCCAGCACAGCCTACATGGAGCTCCGCAGCCTGACATCTGAGGACACTGCAGTCTATTACTGTGCAAGAGGAAGCTATAGTAACTGCCTTGACTACTGGGGCCAAGGCACCACTCTCACAGTCTCCTCAG		Kappa	AACATTATCAACGTTG-1_M10_TW43_smIgM_B_2_DSB_195_IGK	GACATTGTGATGTCACAGTCTCCATCCTCCCTAGCTGTGTCAGTTGGAGAGAAGGTTACTATGAGCTGCAAGTCCAGTCAGAGCCTTTTATATAGTAGCAATCAAAAGAACTACTTGGCCTGGTACCAGCAGAAACCAGGGCAGTCTCCTAAACTGCTGATTTACTGGGCATCCACTAGGGAATCTGGGGTCCCTGATCGCTTCACAGGCAGTGGATCTGGGACAGATTTCACTCTCACCATCAGCAGTGTGAAGGCTGAAGACCTGGCAGTTTATTACTGTCAGCAATATTATAGCTATCCGTGGACGTTCGGTGGAGGCACCAAGCTGGAAATCAAAC
113	DSB-B53	M-only	M10_TW43_smIgM_B_2_DSB_195	8	53	IgM	IgM		AAACGGAGTCGGGTAC-1_M10_TW43_smIgM_B_2_DSB_195_IGHM	CAGGTTCAGCTGCAGCAGTCTGGAGCTGAGCTGATGAAGTCTGGGGCCTCAGTGAAGCTTTCCTGCAAGGCTACTGGCTACACATTCACTGGCTACTGGATAGAGTGGGTAAAGCAGAGGCCTGGACATGGCCTTGAGTGGATTGGAGAGATTTTACCTGGAAGTGGTAGTACTAACTACAATGAGAAGTTCAAGGGCAAGGCCACATTCAATGCAGATACATCCTCCAACACAGCCTACATGCAACTCAGCAGCCTGACAACTGAGGACTCTGCCATCTATTACTGTGCAAGAGGGTATGGTATCATCTATGCTATGGACTACTGGGGTCAAGGAACCTCAGTCACCGTCTCCTCAG		Kappa	AAACGGAGTCGGGTAC-1_M10_TW43_smIgM_B_2_DSB_195_IGK	GACATTGTGATGTCACAGTCTCCATCCTCCCTAGCTGTGTCAGTTGGAGAGAAGGTTACTATGAGCTGCAAGTCCAGTCAGAGCCTTTTATATAGTAGCAATCAAAAGAACTACTTGGCCTGGTACCAGCAGAAACCAGGGCAGTCTCCTAAACTGCTGATTTACTGGGCATCCACTAGGGAATCTGGGGTCCCTGATCGCTTCACAGGCAGTGGATCTGGGACAGATTTCACTCTCACCATCAGCAGTGTGAAGGCTGAAGACCTGGCAGTTTATTACTGTCAGCAATATTATAGCTATCCGTGGACGTTCGGTGGAGGCACCAAGCTGGAAATCAAAC
114	DSB-B54	M-only	M10_TW43_smIgM_B_2_DSB_195	9	51	IgM	IgM		AAAGTTACAATTATCG-1_M10_TW43_smIgM_B_2_DSB_195_IGHM	GAGGTCCAGCTGCAACAATCTGGACCTGAACTGGTTAAGCCTGGGGCTTCAGTGAAGATATCCTGTAAGGCTTCTGGATACACGTTCACTGACAACTACCTGAACTGGGTGAAACAGAGCCATGGACAGAACCTTGAGTGGATTGCAGATATTAATCCTCACAATGGTGGTTCTACCTACAACCAGAAGTTCAAGGGCAAGGCCACATTGACTGTAGACAAGTCCTCCAGCACAGCCTACATGGAGCTCCGCAGCCTGACATCTGAAGACTCTGCAGTCTATTACTGTGCAAGATCCATCTTCTATGATGTTGCTTACTGGGGCCAAGGGACTCTGGTCACTGTCTCTGCAG		Kappa	AAAGTTACAATTATCG-1_M10_TW43_smIgM_B_2_DSB_195_IGK	GACATTGTGCTGACCCAATCTCCAGCTTCTTTGGCTGTGTCTCTAGGGCAGAGGGCCACTATTTTCTGTAGAGCCAGCGAAAATATTGATAATTATGGCTTTAGTTTTATGAACTGGTTCCAACAGAAACCAGGACAGCCACCCAAACTCCTCATCTATGCTGTATCCAACCAAGGATCCGGGGTCCCTGCCAGGTTTAGTGGCAGTGGGTCTGGGACAGACTTCAGCCTCAACATCCATCCTATGGAGGAGGATGATACTGCAATGTATTTCTGTCAGCAAAATAAGGAGATTCCGTGGACGTTCGGTGGAGGCACCAAGCTGGAAATCAAAC
115	DSB-B55	M-only	M10_TW43_smIgM_B_2_DSB_195	10	51	IgM	IgM		AAAGCGTAGGCGAAGC-1_M10_TW43_smIgM_B_2_DSB_195_IGHM	CAGGTCCAACTGCAGCAGCCTGGGGCTGAGCTTGTGATGCCTGGGGCTTCAGTGAAGCTGTCCTGCAAGGCTTCTGGCTACACCTTCACCAGCTACTGGATGCACTGGGTGAAGCAGAGGCCTGGACAAGGCCTTGAGTGGATCGGAGAGATTGATCCTTCTGATACTTATACTAACTACAATCGAGACTTCATGGGCAAGGCCACATTGACTGTAGACAAATCCTCCAGCACAGCCTACATGCAGCTCAGCAGCCTGACATCTGAGGACTCTGCGGTCTATTACTGTTCAAGAACCTATAGTAACTTCTGGTTCTTCGATGTCTGGGGCACAGGGACCACGGTCACCGTCTCCTCAG		Kappa	AAAGCGTAGGCGAAGC-1_M10_TW43_smIgM_B_2_DSB_195_IGK	GACATTGTGATGACCCAGTCTCAAAAATTCATGTCCACATCAGTAGGAGACAGGGTCAGCGTCACCTGCAAGGCCAGTCAGAATGTGGGTACTAATGTAGCCTGGTATCAACAGAAACCAGGGCAATCTCCTAAAGCACTGATTTACTCGGCATCCTACCGGTACAGTGGAGTCCCTGATCGCTTCACAGGCAGTGGATCTGGGACAGATTTCACTCTCACCATCAGCAATGTGCAGTCTGAAGACTTGACAGAGTATTTCTGTCAGCAATATAACAGCTATCCTCTCACGTTCGGTGCTGGGACCAAGCTGGAGCTGAAAC
116	DSB-B56	M-only	M10_TW43_smIgM_B_2_DSB_195	11	39	IgM	IgM		AAGCTAAAGCTACGAC-1_M10_TW43_smIgM_B_2_DSB_195_IGHM	CAGGTCCAGCTGCAGCAGTCTGGAGCTGAGCTGGTAAGGCCTGGGACTTCAGTGAAGGTGTCCTGCAAGGCTTCTGGATACGCCTTCACTAATTACTTGATAGAGTGGATAAAGCAGAGGCCTGGACAGGGCCTTGAGTGGATTGGAGTGATTAATCCTGGAAGTGGTGGTACAACCTACAATGAGAAGTTCAAGGGCAAGGCAGCACTGACTGCAGACAAATCTTCCAGGACTGCCTACATGCAGCTCAGCAGCCTGACATCTGAGGACTCTGCGGTCTATTTCTGTGCAAGAGAGGGGGACAGTTCTGCCTGGAACTACTTTGACTATTGGGGCCAAGGCACCACTCTCACAGTCTCCTCAG		Kappa	AAGCTAAAGCTACGAC-1_M10_TW43_smIgM_B_2_DSB_195_IGK	GACATTGTGCTGACCCAATCTCCAGCTTCTTTGGCTGTGTCTCTAGGGCAGAGGGCCACCATCTCCTGCAGAGCCAGCGAAAGTGTTGATAATTCTGGCATTAGTTTTATGAACTGGTTCCAACAGACACCAGGACAGCCACCCAAACTCCTCATCTATGCTGCATCCAACCAAGGATCCGGGGTCCCTGCCAGGTTTAGTGGCAGTGGGTCTGGGACAGACTTCAGCCTCAACATCCATCCTATGGAGGAGGATGATACTGCAATGTATTTCTGTCAGCAAAGTAAGGAGGTTCCATTCACGTTCGGCTCGGGGACAAAGTTGGAAATAAAAC
117	DSB-B57	M-only	M10_TW43_smIgM_B_2_DSB_195	12	39	IgM	IgM		AACATTGGTACAACGT-1_M10_TW43_smIgM_B_2_DSB_195_IGHM	CAGGTGCAGCTGAAGGAGTCAGGACCTGGCCTGGTGGCGCCCTCACAGAGCCTGTCCATCACATGCACTGTCTCAGGGTTCTCATTAACCAGCTATGGTGTAAGCTGGGTTCGCCAGCCTCCAGGAAAGGGTCTGGAATGGCTGGGAGTAATTTGGGGTGACGGGAGCACAAACTATCATTCAGCTCTCATATCCAGACTGAGCATCAACAAGGATAACTCCAAGAGCCAAGTTTTCTTAAAACTGAACAGTCTGCAAACTGATGACACAGCCACGTACTACTGTGCCAAACGGGGCTATGCTATGGACTACTGGGGTCAAGGAACCTCAGTCACCGTCTCCTCAG		Kappa	AACATTGGTACAACGT-1_M10_TW43_smIgM_B_2_DSB_195_IGK	GACATCCAGATGACTCAGTCTCCAGCCTCCCTATCTGTATCTGTGGGAGAAACTGTCACCATCACATGTCGAACAAGTGAGAATATTTACAGTAATTTAGCATGGTATCAGCAGAAACAGGGAAAATCTCCTCAGCTCCTGGTCTATGCTGCAACAAACTTAGCAGATGGTGTGCCATCAAGGTTCAGTGGCAGTGGATCAGGCACACAGTATTCCCTCAAGATCAACAGACTGCAGTCTGAAGATTTTGGGAGTTATTACTGTCAACATTTTTGGGGTACTCCGTGGACGTTCGGTGGAGGCACCAAGCTGGAAATCAAAC
118	DSB-B58	M-only	M10_TW43_smIgM_B_2_DSB_195	13	36	IgM	IgM		AACCATGTCGTTCATC-1_M10_TW43_smIgM_B_2_DSB_195_IGHM	CAGGTCCAACTGCAGCAGCCTGGGACTGAACTGGTGAAGCCTGGGGCTTCAGCGAAGCTGTCCTGCAAGGCCTCTGGCTACAGTTTCACCGGGTACTGGATGCACTGGGTGAAGCAGAGGCCTGGACAAGGCCTTGAGTGGATTGGAAATATTAATCCTAGCAATGGTGTTACTAACTTCAATGAGAAGTTTAAGAGCAAGGCCACACTGACTGTAGACAAATCTTCCAGCACAGCCTACATACAGCTCAGCAGCCTGACATCTGAGGACTCTGCGGTCTATTATTGTGCTACGAGGAGTGTTGGTTACTGGGGCCAAGGGACTCTGGTCACTGTCTCTGCAG		Kappa	AACCATGTCGTTCATC-1_M10_TW43_smIgM_B_2_DSB_195_IGK	GACATCCAGATGACTCAGTCTCCAGCCTCCCTATCTGTATCTGTGGGAGAAACTGTCACCATCACATGTCGAGCAAGTGAAAATATTTATAGTAATTTAGCATGGTTTCAGCAGAAACAGGGAAAATCTCCTCAGCTCCTGGTCTATGCTGCAACAACCTTAGCAGATGGTGTGCCATCAAGGTTCAGTGGCAGTGGATCAGGCACACAGTATTCCCTCAAGATCAACAGCCTGCAGTCTGAAGATTTTGGGAATTATTACTGTCAACATTTTTGGGCTACTCCGTACACGTTCGGAGGGGGAACCAAGCTGGAAATAAAAC
119	DSB-B59	M-only	M10_TW43_smIgM_B_2_DSB_195	14	36	IgM	IgM		ACCCTATTCGGTCGCA-1_M10_TW43_smIgM_B_2_DSB_195_IGHM	CAGGTCCAACTGCAGCAGCCTGGGGCTGAGCTGGTAAAGCCTGGGGCTTCAGTGAAGTTGTCCTGCAAGGCTTCTGGCTACACTTTCACCAGCCACTGGATGCACTGGGTGAAGCAGAGGCCTGGACAAGGCCTTGAGTGGATTGGAATGATGCATCCTAATAGTGGTAGTTCTAACTACAATGAGAAGTTCAAGAGCAAGGCCACACTGACTGTAGACAAATCCGCCAGCACAGCCTACATGCAACTCAGCAGCCTGACATCTGAGGACTCTGCGGTCTATTACTGTGCAAGACAGCAGACAGCTCAGGCCCTCTTTGACTACTGGGGCCAAGGCACCACTCTCACAGTCTCCTCAG		Kappa	ACCCTATTCGGTCGCA-1_M10_TW43_smIgM_B_2_DSB_195_IGK	GACATCCAGATGACTCAGTCTCCAGCCTCCCTATCTGCATCTGTGGGAGAAACTGTCACCATCACATGTCGAGCAAGTGGGAATATTCACAATTATTTAGCATGGTATCAGCAGAAACAGGGAAAATCTCCTCAACTCCTGGTCTATTATACAAAAACCTTAGCAGATGGTGTGCCATCAAGGTTCAGTGGCAGTGGATCAGGAACACAATATTCTCTCAAGATCAACAGCCTGCAGCCTGAAGATTTTGGGAGTTATTACTGTCAACATTTTTGGACTACTCCGTACACGTTCGGAGGGGGGACCAGGCTGGAAATAAAAC
120	DSB-B60	M-only	M10_TW43_smIgM_B_2_DSB_195	15	35	IgM	IgM		AAATCAGAGCACTCCC-1_M10_TW43_smIgM_B_2_DSB_195_IGHM	CAGATCCAGTTGGTACAGTCTGGACCTGAGCTGAAGAAGCCTGGAGAGACAGTCAAGATCTCCTGCAAGGCTTCCGGGTATACCTTCACAACCTTTGGAATGAGCTGGGTGAGACAGACTCCAGGAAAGGATTTAAAGTGGATGGGCTGGATGAACACCTACTCTGGACTGCCCACATATGCTGATGACTTCAAGGGACGGTTTGCCTTCTCTTTGGAAACCTCTGCCAGCACTGCCTTTTTGCAGATCAGCAACCTCAAAAATGAAGACACGGCTACATATTTCTGTGCAAGGGATTTATTACTACGGACCAGCTTCCCCCACTTTGACTATTGGGGCCAGGGCACCACTCTCACAGTCTCCTCAG		Kappa	AAATCAGAGCACTCCC-1_M10_TW43_smIgM_B_2_DSB_195_IGK	GAAAATGTGCTCACCCAGTCTCCAGCAATCATGTCTGCATCTCCAGGGGAAAAGGTCACCATGACCTGCAGGGCCAGCTCAACTTTAAGTTTTAGTTACTTGCACTGGTACCAGCAGAAGTCAGGTGCCTCCCCCAAACTCTGGATCTCTAGCACATCCAACTTGGCTTCTGGAGTCCCTGCTCGCTTCCGTGGCAGTGGGTCTGGGACCTCTTACTCTCTCACAATCAGCAGTGTGGAGGCTGAAGATGCTGCCACTTATTACTGCCAGCAGTTCAGTGGTTACCCGTACACGTTCGGAGGGGGGACCAAGCTGGAAATAAAAC
121	DSB-C01	mM-only	M11_UP29_mIgM_C_2_DSB_195	1	172	IgM	IgM		AAACCAGCAGCTTTAA-1_M11_UP29_mIgM_C_2_DSB_195_IGHM	CAGGTGCAGCTGAAGGAGTCAGGACCTGGCCTGGTGGCGCCCTCACAGAGCCTGTCCATCACATGCACTGTCTCTGGGTTCTCATTAACCAGCTATGCAATAAGTTGGGTTCGCCAGCCACCAGGAAAGGGTCTGGAGTGGCTTGGAGTAATATGGACTGGTGGAGGCACAAATTATAATTCAGCTCTCAAATCCAGACTGAGCATCAGCAAAGACAACTCCAAGAGTCAAGTTTTCTTAAAAATGAACAGTCTGCAAACTGATGACACAGCCAGGTACTACTGTGCCAGATTGGATTACTACGGTAGTAGTTACGCTATGGACTATTGGGGTCAAGGAACCTCAGTCACCGTCTCCTCAG		Lambda	AAACCAGCAGCTTTAA-1_M11_UP29_mIgM_C_2_DSB_195_IGL	CAGGCTGTTGTGACTCAGGAATCTGAACTCACCACATCACCTGGTGAAACAGTCACACTCACTTGTCGCTCAAGTACTGGGGCTGTTACAACTAGTAACTATGCCAACTGGGTCCAAGAAAAACCAGATCATTTATTCACTGGTCTAATAGGTGGTACCAACAACCGAGCTCCAGGTGTTCCTGCCAGATTCTCAGGCTCCCTGATTGGAGACAAGGCTGTCCTCACCATCACAGGGGCACAGACTGAGGATGAGGCAATATATTTCTGTGCTCTATGGTACAGCAACCATTGGGTGTTCGGTGGAGGAACCAAACTGACTGTCCTAG
122	DSB-C02	mM-only	M11_UP29_mIgM_C_2_DSB_195	1	172	IgM	IgM		AAAGCTAAGGGCTAGA-1_M11_UP29_mIgM_C_2_DSB_195_IGHM	CAGGTGCAGCTGAAGGAGTCAGGACCTGGCCTGGTGGCGCCCTCACAGAGCCTGTCCATCACATGCACCGTCTCTGGGTTCTCTTTAACCAACTATGCTATAAGCTGGGTTCGCCAGCCACCTGGAAAGGGTCTGGAGTGGCTTGGAGTAATATGGACTGGTGGAGGCACAAATTATGATTCAGCTCTCAACTCCAGACTGAGCATCAGCAAAGACAACTCCAAGAGTCAAGTCTTCTTAAAAATGAACAGTCTGCAAACTGATGACACAGCCAGATACTACTGTGCCAGAAAGAATTACTACGGTAGCCTCTATGGTATGGACTACTGGGGTCAAGGAACCTCAGTCACCGTCTCCTCAG		Lambda	AAAGCTAAGGGCTAGA-1_M11_UP29_mIgM_C_2_DSB_195_IGL	CAGGCTGTTGTGACTCAGGAATCTGCACTCACCACATCACCTGGTGAAACAGTCACACTCACTTGTCGCTCAAGTACTGGGGCTGTTACAACTAGTAACTATGCCAACTGGGTCCAAGAAAAACCAGATCATTTATTCACTGGTCTAATAGGTGGTACCAACAACCGACCTCCAGGTGTTCCTGCCAGATTCTCAGGCTCCCTGATTGGAGACAAGGCTGCCCTCACCATCACAGGGGCACAGACTGAGGATGAGGCAATATATTTCTGTGCTCTATGGTACAGCAACCATTTGGTGTTCGGTGGAGGAACCAAACTGACTGTCCTAG
123	DSB-C03	mM-only	M11_UP29_mIgM_C_2_DSB_195	1	172	IgM	IgM		CAAGGTTGTATGAAGG-1_M11_UP29_mIgM_C_2_DSB_195_IGHM	CAGGTGCAGCTGAAGGAGTCAGGACCTGGCCTGGTGGCGCCCTCACAGAGCCTGTCCATCACATGCACTGTCTCTGGGTTCTCATTAACCAGTTATGCTATAAGCTGGGTTCGCCAGCCACCAGGAAAGGGTCTGGAGTGGCTTGGAGTAATATGGACTGGTGGAGGCACAAATTATAATTCAGCTCTCAAATCCAGACTGAGCATCAGCAAAGACAACTCCAAGAGTCAAGTTTTCTTAAAAATGAACAGTCTGCAAACTGATGACACAGCCAGGTACTACTGTGCCAGAAAGAGCTACTATAGTAACCCTTATGGTATGGACTACTGGGGTCAAGGAACCTCAGTCACCGTCTCCTCAG		Lambda	CAAGGTTGTATGAAGG-1_M11_UP29_mIgM_C_2_DSB_195_IGL	CAGGCTGTTGTGACTCAGGAATCTGCACTCACCACATCACCTGGTGAAACAGTCACACTCACTTGTCGCTCAAGTACTGGGGCTGTTACAACTAGTAACTATGCCAACTGGGTCCAAGAAAAACCAGATCATTTATTCACTGGTCTAATAGGTGGTACCAACAACCGAGCTCCAGGTGTTCCTGCCAGATTCTCAGGCTCCCTGATTGGAGACAAGGCTGCCCTCACCATCACAGGGGCACAGACTGAGGATGAGGCAATATATTTCTGTGCTCTATGGTACAGCAACCATTGGGTGTTCGGTGGAGGAACCAAACTGACTGTCCTAG
124	DSB-C04	mM-only	M11_UP29_mIgM_C_2_DSB_195	2	167	IgM	IgM		AAACCCCAGATCTGCA-1_M11_UP29_mIgM_C_2_DSB_195_IGHM	CAGGTCCAGCTGAAGCAGTCTGGAGCTGAGCTGGTGAAGCCTGGGGCTTCAGTGAAGATATCCTGCAAGGCTTCTGGCTACACCTTCACTGCCTACTATATAAACTGGGTGAAGCAGAGGCCTGGACAGGGCCTTGAGTGGATTGGAAGGATTGGTCCTGGAAGTGGTAGTACTTACTACAATGAGAAATTCAAGGGCAAGGCCACACTGACTGCAGACAAATCCTCCAGCACCGCCTACATGCAGCTCAGCAGCCTGACATCTGAGGACTCTGCTGTCTATTTCTGTGCAAGAAGGGGGGGGTTTGGCTGGGGCCAAGGCACCACTCTCACAGTCTCCTCAG		Kappa	AAACCCCAGATCTGCA-1_M11_UP29_mIgM_C_2_DSB_195_IGK	GACATCCTGATGACCCAATCTCCATCCTCCATGTCTGTATCTCTGGGAGACACAGTCAGCATCACTTGCCATGCAAGTCAGGACATTAACAGTAATATAGGGTGGTTGCAGCAGAAACCAGGGAAATCATTTAAGGGCCTGATCTATCATGGAACCAACTTGGAAGATGGAGTTCCATCAAGGTTCAGTGGCAGTGGATCTGGAGCAGATTATTCTCTCACCATCAGCAGCCTGGAATCTGAAGATTTTGCAGACTATTACTGTGTACAGTATGTTCAGTTTCCGTACACGTTCGGAGGGGGGACCAAACTGGAAATAAAAC
125	DSB-C05	mM-only	M11_UP29_mIgM_C_2_DSB_195	3	158	IgM	IgM		AAACTAGAGGCCCAAT-1_M11_UP29_mIgM_C_2_DSB_195_IGHM	CAGGTCCAACTGCAGCAGCCTGGGGCTGAGCTGGTAAAGCCTGGGGCTTCAGTGAAATTGTCCTGCAAGGCTTCTGGCTACACTTTCACCAGCTACTGGATGCACTGGGTGAAGCAGAGGCCTGGACAAGGCCTTGAGTGGATTGGAATGATTCATCCTAATAGTGCTAGTACTAACTGCAATGAGAAGTTCAAGACTAAGGCCACACTGACTGTAGACAAATCCTCCAGCACAGCCTACATGCAACTCAGCAGCCTGACATCTGAGGACTCTGCGGTCTATTACTGTGCAAGATCGGGTAATTACTACGGTAGTAGTTTCTACTGGTACTTCGATGTCTGGGGCACAGGGACCACGGTCACCGTCTCCTCAG		Kappa	AAACTAGAGGCCCAAT-1_M11_UP29_mIgM_C_2_DSB_195_IGK	GAAACAACTGTGACCCAGTCTCCAGCATCCCTGTCCGTGGCTACAGGAGAAAAAGTCACTATCAGATGCATAACCAGCACTGATATTGATGATGATATGAACTGGTACCAGCAGAAGCCAGGGGAACCTCCTAACCTCCTTATTTCAGAAGGCAATACTCTTCGTCCTGGAGTCCCATCCCGATTCTCCAGCAGTGGCTATGGCACAGATTTTGTTTTTACAATTGAAAACACGCTCTCAGAAGATGTTGCAGATTACTACTGTTTGCAAAGTGATAACATGCCTCTCACGTTCGGAGGGGGGACCAAGCTGGAAATAAAAC
126	DSB-C06	mM-only	M11_UP29_mIgM_C_2_DSB_195	3	158	IgM	IgM		CCTAACGCACAAGGCG-1_M11_UP29_mIgM_C_2_DSB_195_IGHM	CAGGTCCAACTGCAGCAGCCTGGGGCTGAGCTGGTAAAGACTGGGGCTTCAGTGAAGTTGCCCTGCAAGGCTTCTGGCTACACTTTCACCAGCTACTGGATACACTGGGTGAAGCAGAGGCCTGGACAAGGCCTTGAGTGGATTGGAATGATTCATCCTAATAGTGGTAGTACTAACTACAATGAGAAATTCAAGAGCAAGGCCACACTGACTGTAGACAGATCCTCCACCACACCCTACATGCAACTCAGCAGCCTGACATCTGAGGACTCTGCGGTCTATTACTGTGCAAGATCGGGTAATTACTACGGTAGTAGCTTCTACTGGTACTTCGATGTCTGGGGCACAGGGACC		Kappa	CCTAACGCACAAGGCG-1_M11_UP29_mIgM_C_2_DSB_195_IGK	GAAACAACTGTGACCCAGTCTCCAGCATCCCTGTCCGTGGCTACAGGAGAAAAAGTCACTTTCAGATGCATGACCAACACTGATATTGATGATGATATGAACTGGTACCAGCAGAAGCCAGGGGAACCTCCTAAGCTCCTTATTTCAGAAGGCAATATTCTTCGTCCTGGAGTCCCATCCCGATTCTCCAGCAGTGGCTATGGCACAGATTTTGTTTTTACAATTGAAAACACGCTCTCAGAAGATGTTGCAGATTACTACTGTTTGCAAAGTGATAACGTGCCTCTCACGTTCGGAGGGGGGACCAAGTTGGAAATAAAAC
127	DSB-C07	mM-only	M11_UP29_mIgM_C_2_DSB_195	4	134	IgM	IgM		AAACCTCCAGGTTGGG-1_M11_UP29_mIgM_C_2_DSB_195_IGHM	CAGGTCCAGCTGCAGCAGTCTGGGGCTGAACTGGCAAGACCTGGTGCCTCAGTGAAGATGTCCTGCAAGGCTTCTGGCTACACCTTTACTAGCTACACGATGCACTGGGTAAAACAGAGGCCTGGACAGGGTCTGGAATGGATTGGATACATTAATCCTAGCAGTGGTTATACTAAGTACAATCAGAAGTTCAAGGACAAGGCCACATTGACTGCAGACAAATCCTCCAGCACAGCCTACATGCAACTGAGGAGCCTGACATCTGAGGACTCTGTAGTCTACTACTGTGCAAGCGATGATTCTGCTTACTGGGGCCAAGGGACTCTGGTCACTGTCTCTGCAG		Kappa	AAACCTCCAGGTTGGG-1_M11_UP29_mIgM_C_2_DSB_195_IGK	GATGTTGTGATGACCCAGACTCCACTCACTTTGTCGGTTACTATTGGACAACCAACCTCCATCTCTTGCAAGTCAAGTCAGAGCCTCTTAGATAGTGATGGAAAGACATATTTGAATTGGTTGTTACAGAGGCCAGGCCAGTCTCCAAAGCGCCTAATCTATCTGGTGTCTAAACTGGACTCTGGAGTCCCTGACAGGTTCACTGGCAGTGGATCAGGGACAGATTTCACACTGAAAATCAGCAGAGTGGAGGCTGAGGATTTGGGAGTTTATTATTGCTGGCAAGGTACACATTTTCCTCTCACGTTCGGTGCTGGGACCAAGCTGGAACTGAAAC
128	DSB-C08	mM-only	M11_UP29_mIgM_C_2_DSB_195	4	134	IgM	IgM		ATCATTGCAACGTCGC-1_M11_UP29_mIgM_C_2_DSB_195_IGHM	CAGGTCCAGCTGCAGCAGTCTGGGGCTGAACTGGCAAGACCTGGTGCCTCAGTGAAGATGTCCTGCAAGGCTTCTGGCTACACCTTTACTACCTACACGATGTATTGGGTAAAACAGAGGCCTGGACAGGGTCTGGAATGGATTGGATTCATTATTCCTAGCAGTGCTTATACTAAGTACAATCAGAAGTTCAAGGACAAGGCCACATTGACTGCAGACAAATCCTCCAGCACAGCCTACATGCAACTGCGCAGCCTGACATCTGAGGACTCTGCAGTCTATTACTGTGCCAGCGATGATTCTTCTTACTGGGGCCAAGGGACTCTGGTCACTGTCTCTGCAG		Kappa	ATCATTGCAACGTCGC-1_M11_UP29_mIgM_C_2_DSB_195_IGK	GATGTTGTGATGACCCAGACTCCACTCACTTTGTCGGTTACCATTGGACAACCAGCCTCCATCTCTTGCAGGTCAAGTCAGAGCCTCTTAGATAGTGATGGAAAGACATATTTGAATTGGTTGTTACAGAGGCCAGGCCAGTCTCCAAAACGCCTAATCTATCTGGTGTCTAAACTGGACTCTGGAGTCCCTGACAGGTTCACTGGCAGTGGATCAGGGACAGATTTCACACTGAAAATCAGCAGAGTGGAGGCTGAGGATTTGGGAGTTTATTTTTGCTGGCAAGGTACACATTTTCCGCTCACGTTCGGTGCTGGGACCAAGCTGGAGCTGAAAC
129	DSB-C09	mM-only	M11_UP29_mIgM_C_2_DSB_195	6	58	IgM	IgM		AATATCCAGGGGTACA-1_M11_UP29_mIgM_C_2_DSB_195_IGHM	CAGGTGCAGCTGAAGGAGTCAGGACCTGGCCTGGTGGCGCCCTCACAGAGTCTGTCCATCACATGCACTGTCTCTGGGTTCTCATTAATCAATTATGCTGTAAGTTGGGTTCGCCAGCCACCAGGAAAGGGTCTGGAGTGGCTTGGAGTAATATGGACTGGTGGAGGCACAAATTATAATTCAGCTCTCAAATCCAGACTGAGCATCAGCAAAGACAACTCCAAGAGTCAAGTTTTCTTAAAAATGAACAGTCTGCAAACTGATGACACAGCCAGGTACTACTGTGCCAGATGGGCCTACTATAGTAAAGAATACTACTTTGACTACTGGGGCCAAGGCACCACTCTCACAGTCTCCTCAG		Lambda	AATATCCAGGGGTACA-1_M11_UP29_mIgM_C_2_DSB_195_IGL	CAGGCTGTTGTGACTCAGGAATCTGCACTCACCACATCACCTGGTGAAACAGTCACACTCACTTGTCGCTCAAGTACTGGGGCTGTTACAACTAGTAACTATGCCAACTGGGTCCAAGAAAAACCAGATCATTTATTCACTGGTCTAATAGGTGGTACCAACAACCGAGCTCCAGGTGTTCCTGCCAGATTCTCAGGCTCCCTGATTGGAGACAAGGCTGCCCTCACCATCACAGGGGCACAGACTGAGGATGAGGCAATATATTTCTGTGCTCTATGGTACAGCAACCATTTTATTTTCGGCAGTGGAACCAAGGTCACTGTCCTAG
130	DSB-C10	mM-only	M11_UP29_mIgM_C_2_DSB_195	7	51	IgM	IgM		AAACGCTGTAGCTGAT-1_M11_UP29_mIgM_C_2_DSB_195_IGHM	GAAGTGAAGCTTGAGGAGTCTGGAGGAGGCTTGGTGCAACCTGGAGGATCCATGAAACTCTCCTGTGTTGCCTCTGGATTCACTTTCAGTAACTACTGGATGAACTGGGTCCGCCAGTCTCCAGAGAAGGGGCTTGAGTGGGTTGCTCAAATTAGATTGAAATCTGATAATTATGCAACACATTATGCGGAGTCTGTGAAAGGGAGGTTCACCATCTCAAGAGATGATTCCAAAAGTAGTGTCTACCTGCAAATGAACAACTTAAGGGCTGAAGACACTGGAATTTATTACTGCACAGGCCCTGGTATGGTAACTACTCTATATTACTATGCTATGGACTACTGGGGTCAAGGAACCTCAGTCACCGTCTCCTCAG		Kappa	AAACGCTGTAGCTGAT-1_M11_UP29_mIgM_C_2_DSB_195_IGK	GAAAATGTGCTCACCCAGTCTCCAGCAATCATGTCTACATCTCCAGGGGAAAAGGTCACCATGACCTGCAGGGCCAGCTCAAGTGTAAGTTCCAGTTACTTACACTGGTACCAGCAGAAGTCAGGTGCCTCCCCCAAACTCTGGATTTATAACACATCCAACTTGGCTTCTGGAGTCCCTGCTCGCTTCAGTGGCAGTGGGTCTGGGACCTCTTACTCTCTCACAATCAGCAGTGTGGAGGCTGAAGATGCTGCCACTTATTACTGCCAGCAGTACAGTGGTTACCCGTGGACGTTCGGTGGAGGCACCAAGCTGGAAATCAAAC
131	DSB-C11	mM-only	M11_UP29_mIgM_C_2_DSB_195	8	44	IgM	IgM		AAAGTTACACAGCACC-1_M11_UP29_mIgM_C_2_DSB_195_IGHM	CAGGTGCAGCTGAAGGAGTCAGGACCTGGCCTGGTGGCGCCCTCACAGAGCCTGTCCATCACATGCACAGTCTCTGGGTTTTCATTATTTACCTATGCTATAAGCTGGGTTCGCCAGCCACCAGGAAAGGGTCTGGAGTGGCTTGGAGTAATATGGACTGGTGGAGGCATAAATTATAATTCAGCTCTCAAATCCAGACTGAGCATCAGCAAAGACAACTCCAAGAGTCAAGTTTTCTTAAAAATGAACAGTCTGCAAACTGATGACACAGCCATTTACTACTGTGCCAGAAAAAACTACTACGATAGTAGCTCTTATACTATGGACTACTGGGGTCGAGGAACCTCAGTCACCGTCTCCTCAG		Lambda	AAAGTTACACAGCACC-1_M11_UP29_mIgM_C_2_DSB_195_IGL	CAGGCTGTTGTGACTCAGGAATCTGCACTCACCACATCACCTGGTGATACAGTCACACTCACTTGTCGCTCAAGTACTGGGGCTGTTACAACTAGTAACTATGCCAACTGGGTCCAAGAAAAACCAGATCATTTGTTCACTGGTCTAATAGGTGGTACCAACAACCGCGCTCCAGGTGTTCCTGCCAGATTCTCAGGCTCCCTGATTGGAGACAAGGCTGCCCTCACCATCACAGGGGCACAGACTGAGGATGAGGCAAGATATTTCTGTGCTCTATGGTACACCAACCATTGGGTGTTCGGTGGAGGAACCAAACTGACTGTCCTAG
132	DSB-C12	mM-only	M11_UP29_mIgM_C_2_DSB_195	9	40	IgM	IgM		AAAGCGCCAACTCGGC-1_M11_UP29_mIgM_C_2_DSB_195_IGHM	CAGGTGCAGCTGAAGGAGTCAGGACCTGGCCTGGTGGCGCCCTCACAGAGCCTGTCCATCACATGCACCGTCTCAGGGTTCTCATTAACCAACTATGGTGTACACTGGGTTCGCCAGCCTCCAGGAAAGGGTCTGGAGTGGCTGGTAGTGATATGGAGTGATGGAAGCACAACCTATAATTCAGCTCTCAAATCCAGACTGAGCATCACCAAGGACAACTCCAAGAGCCAAGTTTTCTTAAAAATGAACAGTCTCCAAACTGATGACACAGCCATGTACTACTGTGCCAGACATGCCGGGTATAACTGGTACTTCGATGTCTGGGGCACAGGGACCACGGTCACCGTCTCCTCAG		Kappa	AAAGCGCCAACTCGGC-1_M11_UP29_mIgM_C_2_DSB_195_IGK	GACATCCAGATGACACAATCTTCATCCTACTTGTCTGTATCTCTAGGAGGCAGAGTCACCATTACTTGCAAGGCAAGTGACCACATTAATAATTGGTTAGCCTGGTATCAGCAGAAACCAGGAAATGCTCCTAGGCTCTTAATATCTGGTGCAACCAGTTTGGAAACTGGGGTTCCTTCAAGATTCAGTGGCAGTGGATCTGGAAAGGATTACACTCTCACCATTACCAGTCTTCAGACTGAAGATACTGCTACTTATTACTGTCAACAGTATTGGAGTACTCCTCCGACGTTCGGTGGAGGCACCAAGCTGGAAATCAAAC
133	DSB-C13	mM-only	M11_UP29_mIgM_C_2_DSB_195	10	38	IgM	IgM		ACAACGCTCAGACACC-1_M11_UP29_mIgM_C_2_DSB_195_IGHM	GAAGTGAAGCTTGAGGAGTCTGGAGGAGGCTTGGTGCAACCTGGAGGATCCATGAAACTCTCCTGTGTTGCCTCTGGATTCACTTTCAGTAACTACTGGATGAACTGGGTCCGCCAGTCTCCAGAGAAGGGGCTTGAGTGGGTTGCTCAAATTAGATTGAAATCTGATAATTATGCAACACATTATGCGGAGTCTGTGAAAGGGAGGTTCACCATCTCAAGAGATGATTCCAAAAGTAGTGTCTACCTGCAAATGAACAACTTAAGGGCTGAAGACACTGGAATTTATTACTGCACATATTACTACGGTAGTAGCGACTTTGACTACTGGGGCCAAGGCACCACTCTCACAGTCTCCTCAG		Lambda	ACAACGCTCAGACACC-1_M11_UP29_mIgM_C_2_DSB_195_IGL	CAGGCTGTTGTGACTCAGGAATCTGCACTCACCACATCACCTGGTGAAACAGTCACACTCACTTGTCGCTCAAGTACTGGGGCTGTTACAACTAGTAACTTTGCCAACTGGGTCCAAGAAAAACCAGATCATTTATTCACTGGTCTAATAGGTGGTACCAACAACCGAGCTCCAGGTGTTCCTGCCAGATTCTCAGGCTCCCTGATTGGAGACAAGGCTGCCCTCACCATCACAGGGGCACAGACTGAGGATGAGGCAATATATTTCTGTGCTCTCTGGTACAGCAACCATTTCATTTTCGGCAGTGGAACCAAGGTCACTGTCCTAG
134	DSB-C14	mM-only	M11_UP29_mIgM_C_2_DSB_195	11	33	IgM	IgM		AAATTGGAGGTTAGGG-1_M11_UP29_mIgM_C_2_DSB_195_IGHM	CAGGTTCAGCTGCAACAGTCTGACGCTGAGTTGGTGAAACCTGGAGCTTCAGTGAAGATATCCTGCAAGGTTTCTGGCTACACCTTCACTGACCATATTATTCACTGGATGAAGCAGAGGCCTGAACAGGGCCTGGAATGGATTGGATATATTTATCCTAGAGATGGTAGTAGTAAGTATAATGAGAAGTTTAAGGACAAGGCCACATTGACTGCAGACAAATCCTCCAGCACAGCCTACATGCAGCTCAATAGCCTGACATCTGAGGACTCTGCAGTCTATTTCTGTGCAAGATGTCCGTTACTACGCCCCTTTACTTACTGGGGCCAAGGGACCCTGGTCACTGTCTCTGCAG		Kappa	AAATTGGAGGTTAGGG-1_M11_UP29_mIgM_C_2_DSB_195_IGK	GACATTGTGATGTCACAGTCTCCATCCTCCCTAGGTGTGTCAGTTGGAGAGAAGGTTACTATGAGCTGCAAGTCCAGTCAGAGCCTTTTATATAGTAGCAATCAAAAGAACTACTTGGCCTGGTACCAGCAGAAACCAGGCCAGTCTCCTAAACTACTAATTTACTGGGCATCCACTAGGGAATCTGGGGTCCCTGATCGCTTCACAGGCAGTGGATCTGGGACAGATTTCACTCTCACCATCAGCAGTGTGGAGGCTGAAGACCTGGCAGTTTATTACTGTCAGCAATACTATAGCTATCCGTTCACGTTCGGAGGGGGGACCAAGCTGGAAATAAAAC
135	DSB-C15	mM-only	M11_UP29_mIgM_C_2_DSB_195	12	32	IgM	IgM		AAGTGCTGTCATCTCA-1_M11_UP29_mIgM_C_2_DSB_195_IGHM	CAGGTTCAGCTGCAACAGTCTGACGCTGAGTTGGTGAAACCTGGAGCTTCAGTGAAGATATCCTGCAAGGTTTCTGGCTACACCTTCACTGACCATACTATTCACTGGATGAAACAGAGGCCTGAACAGGGCCTGGAATGGATTGGATATATTTATCCTGGAGATGGTTATACTAAGAACAATGAGAAGTTCAAGGACAAGGCCACTTTGACTGTTGACAAATCCTCCAGCACAGCCTACATGCAGCTCAACAGCCTGACATCTGAGGACTCTGCAGTCTACTTCTGTGCAAGAAAGGGTGTCTACTATAGTAACCTTGACTGCTGGGGCCAAGGTACCACTCTCACAGTCTCCTCAG		Kappa	AAGTGCTGTCATCTCA-1_M11_UP29_mIgM_C_2_DSB_195_IGK	GACATTGTGATGTCACAGTCTCCATCCTCCCTAGTTGTGTCAGTTGGAGAGAAGGTTACTATGAGCTGCAAGTCCAGTCAGAGCCTTTTATATAATAGCAATCAAAAGAACTACTTGGCCTGGTACCAGCAGAAACCAGGGCAGTCTCCTAAACTGCTGATTTACTGGGCATCCACTAGGGAATCTGGGGTCCCTGATCGCTTCACAGGCAGTGGATCTGGGACAGATTTCACTCTCACCATCAACACTGTGAAGGCTGAAGACCTGGCAATTTATTACTGTCAACAATATTATACCTATCCGCTCACGTTCGGTGCTGGGACCAAGCTGGAGCTGAAAC
136	DSB-C16	mM-only	M12_UP30_mIgM_C_2_DSB_195	1	330	IgM	IgM		AAACGCTGTAGCCCTT-1_M12_UP30_mIgM_C_2_DSB_195_IGHM	GAGGTTCAGCTGCAGCAGTCTGGACCTGTCCTGGTGAAGCCTGGGGATTCAGTGAAGATATCCTGCAAGGCTTCTGGTTACTCATTTACTGGCTACTTTATGAACTGGGTGATGCAGAGCCATGGAAAGAGCCTTGAGTGGATTGGACGTATTAATCCTTACAATGGTGATACTTTCTACAACCAGAAGTTCAAGGGCAAGGCCACATTGACTGTAGACAAATCCTCTAGCACAGCCCACATGGAGCTCCGGAGCCTGACATCTGAGGACTCTGCGGTCTATTATTGTGCCAGAAGGGACTACTGGGGCCAAGGCACCACTCTCACAGTCTCCTCAG		Kappa	AAACGCTGTAGCCCTT-1_M12_UP30_mIgM_C_2_DSB_195_IGK	GACATCCTGATGACCCAATCTCCATCCTCCATGTCTGTATCTCTGGGAGACACAGTCAGCATCACTTGCCATGCAAGTCAGGGCATTAGCAGTAATATAGGGTGGTTGCAGCAGAAACCAGGGAAATCATTTAAGGGCCTGATCTATCATGGAACCAATTTGGAAGATGGAGTTCCATCAAGGTTTAGTGGCAGTGGATCTGGAGCAGATTATTCTCTCACCATCAGCAGCCTGGAATCTGAAGATTTTGCAGACTATTACTGTGTACAGTATACTCAGTTTCCGTACACGTTCGGAGGGGGGACCAAGCTGGAAATAAAAC
137	DSB-C17	mM-only	M12_UP30_mIgM_C_2_DSB_195	1	330	IgM	IgM		AGTTTAGGTCGCAAAT-1_M12_UP30_mIgM_C_2_DSB_195_IGHM	GAGGTTCAGCTGCAGCAGTCTGGACCTGAGCTGGTGAAGCCTGGGGACTCAGTGAAGATATCCTGCAAGGCTTCTGGTTACTCTTTTACTGGCTACTTTATGAACTGGGTGATGCAGAGCCATGGAAAGAACCTTGAATGGATTGGACGTATTAATCCTTACAATGGTGATACTTTCTACAACCAGAAGTTCAGGGGCAAGGCCACATTGACTGTTGACAAATCCTCTAGCACAGCCCACATGGAGCTCCGGAGCCTGACATCTGCGGACTCTGCAGTCTATTATTGTGGAAGGAGGGACTACTGGGGCCAAGGCACCACTCTCACAGTCTCCTCAG		Kappa	AGTTTAGGTCGCAAAT-1_M12_UP30_mIgM_C_2_DSB_195_IGK	GACATCCTGATGACCCAATCTCCATCCTCCATGTCTGTATCTCTGGGAGACACAGTCAGCATCACTTGCCATGCAAGTCAGGGCATTAGCAGTAATATAGGGTGGTTGCAGCAGAAACCAGGGAAATCATTTAAGGGCCTGATCTATCATGGAACCAACTTGGAAGATGGAATTCCATCAAGATTCAGTGGCAGTGGATCTGGAACAGATTATTCTCTCACCATCAGCAGCCTGGAATCTGAAGATTTTGCAGACTATTACTGTGTCCAGTATGTTCAGTTTCCGTACACATTCGGAGGGGGGACCAAGCTGGAGATAAAAC
138	DSB-C18	mM-only	M12_UP30_mIgM_C_2_DSB_195	2	205	IgM	IgM		AAACGCTGTAACCGGC-1_M12_UP30_mIgM_C_2_DSB_195_IGHM	CAGGTCCAACTGCAGCAGCCTGGGACTGAACTGGTGAAGCCTGGGGCTTCAGTGAAGCTGTCCTGCAAGGCTTCTGGCTACACTTTCACCAGGTACTGGATGCACTGGGTGAAGCAGAGGCCTGGACAAGGCCTTGAGTGGATTGGAAATATTAATCCTAGCAATGGTGGTACTAACTACAATGAGAAGTTCAAGAGCAAGGCCACACTGACTGTAGACAAATCCTCCAGCACAGCCTATATGCAGCTCAGCAGCCTGACATCTGAGGACTCTGCGGTCTATTATTGTGCAAGATCGCGCGCGGACTACTGGGGTCAAGGAACCTCAGTCACCGTCTCCTCAG		Kappa	AAACGCTGTAACCGGC-1_M12_UP30_mIgM_C_2_DSB_195_IGK	GACATCCTGATGACCCAATCTCCATCCTCCATGTCTGTAGCTCTGGGAGACACAGTCAGCATCACTTGCCATGCAAGTCAGGGCTTTAGCAGTAATATAGGGTGGTTGCAGCAGAAACCAGGGAAATCATTTAAGGGCCTGATCTATCATGGAACCAACTTGGAAGATGGAGTTCCATCAAGGTTCAGTGGCAGTGGATCTGGAGCAGATTATTCTTTAACCATCAGCAGCCTGGAATCTGATGATTTTGCAGACTATTACTGTGTACAGTATGCTCAGTTTCCTTACACGTTCGGAGGGGGGACCAAGCTGGAAATAAAAC
139	DSB-C19	mM-only	M12_UP30_mIgM_C_2_DSB_195	2	205	IgM	IgM		AAAGGGGCAAAAGCGC-1_M12_UP30_mIgM_C_2_DSB_195_IGHM	CAGGTCCAACTGCAGCAGCCTGGGACTGAACTGGTGAAGCCTGGGGCTTCAGTGAAGCTGTCCTGCAAGGCTTCTGGCTACACCTTCACCAGGTACTGGATGCACTGGGTGAAGCAGAGGCCTGGACAAGGCCTTGAGTGGATTGGAAATATTAATCCTAGCAATGGTGGTACTAACTACAATGAGAAGTTCAAGATCAAGGCCACACTGACTGTAGACAAATCCTCCAGCACAGCCTACATGCAGCTCAGCAGCCTGACATCTGAGGACTCTGCGATCTATTATTGTACAAGAGGGCGGGGGGACTACTGGGGTCAAGGAACCTCAGTCACCGTCTCCTCAG		Kappa	AAAGGGGCAAAAGCGC-1_M12_UP30_mIgM_C_2_DSB_195_IGK	GACATCCTGATGACCCAATCTCCATCCTCCATGTCTGTATCTCTGGGAGACACAGTCAGCATCACTTGCCATACAAGTCAGGACATTAGCAGTAATGTAGGGTGGTTCCAGCAGAAACCAGGGAAATCATTTAAGGGCCTGATCTATCATGGAACCAACTTGGAAGATGGAGTTCCATCAAGGTTCAGTGGCAGTGGATCTGGAGCAGATTATTCTCTCACCATCAGCAGCCTGGAATCTGAAGATTTTGCAGACTATTACTGTGTACAGTATGCTCAGTTTCCGTACACGTTCGGAGGGGGGACCAAGCTGGAAATAAAAC
140	DSB-C20	mM-only	M12_UP30_mIgM_C_2_DSB_195	3	121	IgM	IgM		AAAGGTATCCTGTTCG-1_M12_UP30_mIgM_C_2_DSB_195_IGHM	CAGGTGCAGCTGAAGGAGTCAGGACCTGGCCTGGTGGCGCCCTCACAGAGCCTGTCCATCACATGCACCGTCTCAGGGTTCTCATTAAGCAGCTATGGTGTACACTGGGTTCGCCAGCCTCCAGGAAAGGGTCTGGAGTGGATGGCAGTGATATGGAGTGATGGAAGCACAACCTATAATTCAGCTCTCAAATCCAGACTGAGCATCAGCAAGGACAACTCCAAGAGCCAAGTTTTCTTAAAAATGAACAGTCTCCAAACTGATGACACAGCCATGTACTACTGTGCCAGACACGGCTATGGTAACTACGAACTCTATGTTATGGACTACTGGGGTCAAGGAACCTCAGTCACCGTCTCCTCAG		Kappa	AAAGGTATCCTGTTCG-1_M12_UP30_mIgM_C_2_DSB_195_IGK	GACATCAAGATGACCCAGTCTCCATCATCCATGTATGCATCTGTAGGAGAGAGAGTCACTATCACTTGCAAGGCGAGTCAGGACATGAATAGCTATTTAAGCTGGTTCCACCAGAAACCAGGGAAATCTCCTAAGACCCTGATCTATCGTGCAAACAGATTGGTAGATGGGGTCCCATCAAGGTTCAGTGGCAGTGGATCTGGGCAAGATTATTCTCTCACCATCAGCAGCCTGGAATATGAAGATATGGGAATTTATTATTGTCTACAATATGATGAGTTTCCTTGGACGTTCGGTGGAGGCACCAAGCTGGAAATCAAAC
141	DSB-C21	mM-only	M12_UP30_mIgM_C_2_DSB_195	4	120	IgM	IgM		AAACGCGAGATACAGA-1_M12_UP30_mIgM_C_2_DSB_195_IGHM	CAGGTCCAGCTGCAGCAGTCTGGGGCTGAACTGGCAAGACCTGGTGCCTCAGTGAAGATGTCCTGCAAGGCTTCTGGCTACACCTTTACTACCTACACGATGCACTGGGTAAAACAGAGGCCTGGACAGGGTCTGGAATGGATTGGATACATTAATCCTAGCAGTGGTTATACTAAGTACAATCAGAAGTTCAAGGACAAGGCCACATTGACTGCAGACAAATCCTCCAGCACAGCCTACATGCAACTGAGCAGCCTGACATCTGAGGACTCTGCAGTCTATTACTGTGCCCTAGACAGCTCAGCTTACTGGGGCCAAGGGACTCTGGTCACTGTCTCTGCAG		Kappa	AAACGCGAGATACAGA-1_M12_UP30_mIgM_C_2_DSB_195_IGK	GATGTTGTGATGACCCAGACTCCACTCACCTTGTCGGTTACCATTGGACAACCAGCCTCCATCTCTTGCAAGTCAAGTCAGAGCCTCTTAGATAGTGATGGAAAGACATATTTGAATTGGTTGTTACAGAGGCCAGGCCAGTCTCCAAAGCGCCAAATCTATCTGGTGTCTAAACTGGACTCTGGAGTCCCTGACAGGTTCACTGGCAGTGGATCAGGGACAGATTTCACACTGAAAATCAGCAGAGTGGAGGCTGAGGATTTGGGAGTTTATTATTGCTGGCAAGGTAAACATTTTCCGCTCACGTTCGGTGCTGGGACCAAGCTGGAGCTGAAAC
142	DSB-C22	mM-only	M12_UP30_mIgM_C_2_DSB_195	5	103	IgM	IgM		AACGCCAGTATATCCT-1_M12_UP30_mIgM_C_2_DSB_195_IGHM	CAGGTTCAGCTGCAACAGTCTGACGCTGAGTTGGTGAAACCTGGTACTTCAGTGAAGATATCCTGCAAGGTTTCTGGCTACACCTTCACTGACCATACTATTCACTGGATGAAACAGAGGCCTGAACAGGGCCTGGAATGGATTGGATATATTTATCCTAGAGATGGTTATACTAAATACAATGAGAAATTCAAGGGCAAGGCCACATTGACTGCAGACAAATCCTCCAGCACAGCCTACATGCAGCTCAACAGCCTGACATCTGAGGACTCTGCAGTCTATTTCTGTGCAAGATGGTTACTACGGGGTTATTACTATGTTATGGACTTCTGGGGTCAAGGAACCTCAGTCACCGTCTCCTCAG		Kappa	AACGCCAGTATATCCT-1_M12_UP30_mIgM_C_2_DSB_195_IGK	GACATTGTGATGTCACAGTCTCCATCCTCCCTAGCTGTGTCAGTTGGAGAGAAGGTTACTATGAGCTGCAAATCCAGTCAGAGTCTTTTATATAGTAGCAATCAAAAGAACTACTTGGCCTGGTACCAGCAGAAACCAGGGCAGTCTCCTAAACTGCTGATTTTCTGGGCATCCACTAGGGAGTCTGGGGTCCCTGATCGCTTCACAGGCAGTGGATCTGGGACAGATTTCACTCTCACCATCAGCAGTGTGAAGGCTGAAGACCTGGCAGTTTATTCCTGTCAGCAATATTATACCTATCCATTCACGTTCGGCTCGGGGACAAAGTTGGAAATAAAAC
143	DSB-C23	mM-only	M12_UP30_mIgM_C_2_DSB_195	6	102	IgM	IgM		AAACCGACAAGTGGCG-1_M12_UP30_mIgM_C_2_DSB_195_IGHM	CAGGTGCAGCTGAAGGAGTCAGGACCTGGCCTGGTGGCGCCCTCACAGAGCCTGTCCATCACATGCACTGTCTCTGGGTTCTCATTAACCAACTATGCTATAAGCTGGGTTCGCCAGCCACCAGGAAAGGGTCTGGAGTGGCTTGGAGTAATATGGACTGGTGGAGGCACAAATTATAATTCAGCTCTCAAATCCAGACTGAGCATCAGCAAAGACAACTCCAAGAGTCAAGTTTTCTTAAAAATGAACAGTCTGCAAACTGATGACACAGCCAGGTACTACTGTGCCAGAAAGGATTACTACGGTAGTAGCCCTTATGGTATGGACTACTGGGGTCAAGGAACCTCAGTCACCGTCTCCTCAG		Lambda	AAACCGACAAGTGGCG-1_M12_UP30_mIgM_C_2_DSB_195_IGL	CAGGCTGTTGTGACTCAGGAATCTGCACTCACCACATCACCTGGTGAAACAGTCACACTCACTTGTCGCTCAAGTACTGGGGCTGTTACAACTAGTAACTATGCCAACTGGGTCCAAGAAAAACCAGATCATTTATTCACTGGTCTAATAGGTGGTACCAACAACCGAGCTCCAGGTGTTCCTGCCAGATTCTCAGGCTCCCTGATTGGAGACAAGGCTGCCCTCACCATCACAGGGGCACAGACTGAGGATGAGGCAATATATTTCTGTGCTCTATGGTACAGCAACCATTGGGTGTTCGGTGGAGGAACCAAACTGACTGTCCTAG
144	DSB-C24	mM-only	M12_UP30_mIgM_C_2_DSB_195	7	98	IgM	IgM		AAATTGCTCCAGTCAA-1_M12_UP30_mIgM_C_2_DSB_195_IGHM	GAGGTGCAGCTGGTGGAGTCTGGGGGAGACTTAGTGAAGCCTGGAGGGTCCCTGAAACTCTCCTGTGCAGCCTCTGGATTCACTTTCAGTAGCTATGGCATGTCTTGGGTTCGCCAGACTCCAGACAAGAGGCTGGAGTGGGTCGCAACCATTAGTAGTGGTGGTGCTTACACCTACTATCCAGACAGTGTGAAGGGGCGATTCACCATATCCAGAGACAATGCCAGGAACACCCTGTACCTACAAATGAGCAGTCTGAAGTCTGAGGACACAGCCATGTATTACTGTGCAAAAGAGGGGCTTATTGGGGGCCAAGGCACCACTCTCACAGTCTCCTCAG		Kappa	AAATTGCTCCAGTCAA-1_M12_UP30_mIgM_C_2_DSB_195_IGK	GACATTGTGATGACCCAGTCTCAAAAATTCATGTCCACATCAGTAGGAGACAGGGTCAGCGTCACCTGCAAGGCCAGTCAGAATGTGGGTACTAATGTAGCCTGGTATCAACAGAAACCAGGGCAATCTCCTAAAGCACTGATTTACTCGGCATCCTACCGGTACAGTGGAGTCCCTGATCGCTTCACAGGCAGTGGATCTGGGACAGATTTCACTCTCACCATCAGCAATGTGCAGTCTGAAGACTTGGCAGACTATTTCTGTCAGCAATATAACATCTATCCTCTCACGTTCGGAGGGGGGACCAAGCTGGAAATAAAAC
145	DSB-C25	mM-only	M12_UP30_mIgM_C_2_DSB_195	8	95	IgM	IgM		AAATTCGGTGGTAATC-1_M12_UP30_mIgM_C_2_DSB_195_IGHM	CAGGTCCAACTGCAGCAGCCTGGGACTGAACTGGTGAAGCCTGGGGCTTCAGTGAAGCTGTCCTGCAAGGCTTCTGGCTACACCTTCACCAGCTACTGGATGAACTGGGTGAAGCAGAGGCCTGGACAAGGCCTTGAGTGGATTGGAAATATTAATCCTAGCAATGGTGGTACTAACTACAATGAGAAGTTCAAGAGCAAGGCCACACTGACTGTAGACAAATCCTCCAGCACAGCCTACATGCAGCTCAGCAGCCTGACATCTGAGGACTCTGCGGTCTATTATTGTCTGGGACGTAGGGACTACTGGGGTCAAGGAACCTCAGTCACCGTCTCCTCAG		Kappa	AAATTCGGTGGTAATC-1_M12_UP30_mIgM_C_2_DSB_195_IGK	GACATCCTGATGACCCAATCTCCATCCTCCATGTCTGTATCTCTGGGAGACACAGTCAGCATCACTTGCCATGCAAGTCAGGGCATTAGCAGTAATATAGGGTGGTTGCAGCAGAAACCAGGGAAATCATTTAAGGGCCTGATCTATCATGGAACCAACTTGGAAGATGGAGTTCCATCAAGGTTCAGTGGCAGTGGATCTGGAGCAGATTATTCTCTCACCATCAGCAGCCTGGAATCTGAAGATTTTGCAGACTATTACTGTGTACAGTATGCTCAGTTTCCGTACACGTTCGGAGGGGGGACCAAGCTGGAAATAAAAC
146	DSB-C26	mM-only	M12_UP30_mIgM_C_2_DSB_195	9	71	IgM	IgM		AACCCATCAATCGGCC-1_M12_UP30_mIgM_C_2_DSB_195_IGHM	CAGGTTCAGCTGCAGCAGTCTGGACCTGAGCTGGTGAAGCCTGGGGCCTCAGTGAAGATTTCCTGCAAGGCTTCTGGCTACGCATTCAGTAGCTCCTGGATGAACTGGGTGAAGCAGAGGCCTGGAAAGGGTCTTGAGTGGATTGGACGGATTTATCCTGGAGATGGAGATACTAACTACAATGGGAAGTTCAAGGGCAAGGCCACACTGACTGCAGACAAATCCTCCAGCACAGCCTACATGCAACTCAGCAGCCTGACATCTGAGGACTCTGCGGTCTACTTCTGTGCAAGAGGTGGGGATTACGCTGACTTTGACTACTGGGGCCAAGGCACCACTCTCACAGTCTCCTCAG		Kappa	AACCCATCAATCGGCC-1_M12_UP30_mIgM_C_2_DSB_195_IGK	GACATCCAGATGACTCAGTCTCCAGCCTCCCTGGCTGCATCTGTGGGAGAAACTGTCACCATCACATGTCGAGCAAGTGAGAACATTTACTACAGTTTAGCATGGTATCAGCAGAAGCAAGGGAAATCTCCTCAGCTCCTGATCTATAATGCAAACAGCTTGGAAGATGGTGTCCCATCGAGGTTCAGTGGCAGTGGATCTGGGACACAGTATTCTATGAAGATCAACAGCATGCAGCCTGAAGATACCGCAACTTATTTCTGTAAACAGGCTTATGACGTTCCGTACACGTTCGGAGGGGGGACCAAGCTGGAAATAAAAC
147	DSB-C27	mM-only	M12_UP30_mIgM_C_2_DSB_195	10	68	IgM	IgM		AAATCTTCAGGATTAG-1_M12_UP30_mIgM_C_2_DSB_195_IGHM	GAGGTGCAGCTTGTTGAGTCTGGTGGAGGATTGGTGCAGCCTAAAGGATCATTGAAACTCTCATGTGCCGCCTCTGGTTTCACCTTCAATACCTATGCCATGCACTGGGTCCGCCAGGCTCCAGGAAAGGGTTTGGAATGGGTTGCTCGCATAAGAAGTAAAAGTAGTAATTATGCAACATATTATGCCGATTCAGTGAAAGACAGATTCACCATCTCCAGAGATGATTCACAAAGCATGCTCTATCTGCAAATGAACAACCTGAAAACTGAGGACACAGCCATGTATTACTGTGTGAAAGATGGACATGATGGTTACTACGGGGACTACTGGGGCCAAGGCACCACTCTCACAGTCTCCTCAG		Kappa	AAATCTTCAGGATTAG-1_M12_UP30_mIgM_C_2_DSB_195_IGK	GATGTTGTGATGACCCAAACTCCACTCTCCCTGCCTGTCAGTCTTGGAGATCAGGCCTCCATCTCTTGCAGATCTAGTCAGAGCCTTGTACACAGTAATGGAAACACCTATTTACATTGGTACCTGCAGAAGCCAGGCCAGTCTCCAAAGCTCCTGATCTACAAAGTTTCCAACCGATTTTCTGGGGTCCCAGACAGGTTCAGTGGCAGTGGATCAGGGACAGATTTCACACTCAAGATCAGCAGAGTGGAGGCTGAGGATCTGGGAGTTTATTTCTGCTCTCAAAGTACACATGTTCCGTGGACGTTCGGTGGAGGCACCAAGCTGGAAATCAAAC
148	DSB-C28	mM-only	M12_UP30_mIgM_C_2_DSB_195	11	63	IgM	IgM		AACGACGAGGTAGAGT-1_M12_UP30_mIgM_C_2_DSB_195_IGHM	CAGGTCCAGCTGCAGCAGTCTGGACCTGAGCTGGTGAAGCCTGGGGCTTCAGTGAAGATATCCTGCAAGGCTTCTGGCTACAGCCTCACAAGCTACTATCTACACTGGGTGAAGCAGAGGCCTGGACAGGGACTTGAGTGGATTGGATGGATTTATCCTGGAAGTGGTAATATTAAGTACAATGAGAACTTCAAGGGCAAGGCCACACTGACGGCAGACACATCCTCCAGCACTGCCTACATGCAGCTCAGCAGCCTAACATCTGAGGACTCTGCGGTCTATTACTGTGCCCCCGACGGGTTTGCTTGCTGGGGCCAAGGGACTCTGGTCACTGTCTCTGCAG		Kappa	AACGACGAGGTAGAGT-1_M12_UP30_mIgM_C_2_DSB_195_IGK	GATGTTGTGATGACCCAGACTCCACTCACTTTGTCGGTTACCATTGGACAACCAGCCTCCATCTCTTGCAAGTCAAGTCAGAGCCTCTTAGATAGTGATGGAAAGACATATTTGAATTGGTTGTTACAGAGGCCAGGCCAGTCTCCAAAGCGCCTAATCTATCTGGTGTCTAAACTGGACTCTGGAGTCCCTGACAGGTTCACTGGCAGTGGATCAGGGACAGATTTCACACTGAAAATCAGCAGAGTGGAGGCTGAGGATTTGGGAGTTTATTATTGCTGGCAAGGTACACATTTTCCGCTCACGTTCGGTGCTGGGACCAAGCTGGAGCTGAAAC
149	DSB-C29	mM-only	M12_UP30_mIgM_C_2_DSB_195	12	63	IgM	IgM		AAGCAAGGTGGCACGT-1_M12_UP30_mIgM_C_2_DSB_195_IGHM	CAGGTGCAGCTGAAGGAGTCAGGACCTGGCCTGGTGGCGCCCTCACAGAGCCTGTCCATCACATGCACTGTCTCTGGATTCTCATTGGTCAATTATGCTATAAACTGGGTTCGTCAGCCACCAGGAAAGGGTCTGGAGTGGCTTGGAGTAATCTGGACTGGTGGAGGCACAAATTATAATTCAACTCTCAAATCCAGATTGATTATCAGTAAAGACAACTCCAAGAGTCAAGTTTTCTTGACAATGAACAGTCTGCAGATTGATGACACAGCCCGGTACTACTGTGCCAGAAAAGATTACTACGGTAGTCTCTATGGTATGGACTACTGGGGTCAAGGAACCTCAGTCACCGTCTCCTCAG		Lambda	AAGCAAGGTGGCACGT-1_M12_UP30_mIgM_C_2_DSB_195_IGL	CAGGCTGTTGTGACTCAGGAATCTGCACTCACCACATCACCTGGTGAAACAGTCACACTCACTTGTCGCTCAAGTACTGGGGCTGTTATAACTAGTAACTATGCCAACTGGGTCCAAGAAAAACCAGATCATTTATTCACTGGTCTAATAGGTGGTACCAACAACCGAGCTCCAGGTGTTCCTGACAGATTCTCAGGCTCCCTGATTGGAGACAAGGCTGCCCTCACCATCACAGGGGCACAGACTGAGGATGAGGCAATATATTTCTGTGCTCTATGGTACAACAACCACTGGGTGTTCGGTGGAGGAACCAAACTGACTGTCCTAG
150	DSB-C30	mM-only	M12_UP30_mIgM_C_2_DSB_195	13	52	IgM	IgM		AAGCTCTCAATCAGCT-1_M12_UP30_mIgM_C_2_DSB_195_IGHM	CAGGTCCAACTGCAGCAGCCTGGGACTGAACTGGTGAAGCCTGGGGCTTCAGTGAATCTGTCCTGCAAGGCTTCTGGCTACACCTTCACCACCTACTGGATGCTCTGGGTGAAGCAGAGGCCTGGACAAGGCCTTGAGTGGATTGGAGATATTAATCCTAGCAATGGTGGTACTAACTACAATGAGAAGTTCAAGAGCAAGGCCACACTGACTGTAGACAAATCCTCCAGCACAGCCTACATGCAGCTCAGCAGCCTGACATCTGAGGACTCTGCGGTCTATTATTGTGCAAGAGACGGGTCTCAGGCCCACTGGGGTCAAGGAACCTCAGTCACCGTCTCCTCAG		Kappa	AAGCTCTCAATCAGCT-1_M12_UP30_mIgM_C_2_DSB_195_IGK	GACATCCAGATGACCCAGTCTCCATCCTCCTTATCTGCCTCTCTGGGAGAAAGAGTCAGTCTCACTTGTCGGGCAAGTCAGGACATTGGTAGTAGCTTAAACTGGCTTCAGCAGGAACCAGATGGAACTATTAAACGCCTGATCTACGCCACATCCAGTTTAGATTCTGGTGTCCCCAAAAGGTTCAGTGGCAGTAGGTCTGGGTCAGATTATTCTCTCACCATCAGCAGCCTTGAGTCTGAAGATTTTGTAGACTATTACTGTCTACAATATGCTAGTTCTCCGTACACGTTCGGAGGGGGGACCAAGCTGGAAATAAAAC
151	DSB-C31	mM-only	M14_UP32_mIgM_C_2_DSB_195	1	206	IgM	IgM		AAACCGGAGGTCCTCC-1_M14_UP32_mIgM_C_2_DSB_195_IGHM	GAGGTTCAGCTGCAGCAGTCTGGACCTGTCCTGGTGAAGCCTGGGGATTCAGTGAAGATATCCTGCAAGGCTTCTGGTTACTCATTTACTGGCTACTTTATGAACTGGGTGATGCAGAGCCATGGAAAGAGCCTTGAGTGGATTGGACGTATTAATCCTTACAATGGTGATACTTTCTACAACCAGAAGTTCAAGGGCAAGGCCACATTGACTGTAGACAAATCCTCTAGCACAGCCCACATGGAGCTCCGGAGCCTGACATCTGAGGACTCTGCGGTCTATTATTGTGCCAGAAGGGACTACTGGGGCCAAGGCACCACTCTCACAGTCTCCTCAG		Kappa	AAACCGGAGGTCCTCC-1_M14_UP32_mIgM_C_2_DSB_195_IGK	GACATCCTGATGACCCAATCTCCATCCTCCATGTCTGTATCTCTGGGAGACACAGTCAGCATCACTTGCCATGCAAGTCAGGGCATTAGCAGTAATATAGGGTGGTTGCAGCAGAAACCAGGGAAATCATTTAAGGGCCTGATCTATCATGGAACCAATTTGGAAGATGGAGTTCCATCAAGGTTTAGTGGCAGTGGATCTGGAGCAGATTATTCTCTCACCATCAGCAGCCTGGAATCTGAAGATTTTGCAGACTATTACTGTGTACAGTATACTCAGTTTCCGTACACGTTCGGAGGGGGGACCAAGCTGGAAATAAAAC
152	DSB-C32	mM-only	M14_UP32_mIgM_C_2_DSB_195	1	206	IgM	IgM		ACACGTATCATCTCTA-1_M14_UP32_mIgM_C_2_DSB_195_IGHM	GAGGTTCAGCTGCAGCAGTCTGGACCTGAGCTGGTGAAGCCTGGGGATTCAGTGAAGATATCCTGCAAGGCTTCTGGTTACTCATTTACTGGCTACTTTATGAACTGGGTGATGCAGAGCCATGGAAAGAGCCTTGAGTGGATTGGACGTATTAATCCTTACAATGGTGATACTTTCTACAACCAGAAGTTCAAGGGCAAGGCCACATTGACTGTAGACAAATCCTCTAGCACCGCCCACATGGAGCTCCGGAGCCTGACATCTGAGGACTCTGCAGTCTATTATTGTACAAGAAGAGACTACTGGGGCCAAGGCACCACTCTCACAGTCTCCTCAG		Kappa	ACACGTATCATCTCTA-1_M14_UP32_mIgM_C_2_DSB_195_IGK	GACATCCTGATGACCCAATCTCCATCCTCCATGTCTGTATCTCTGGGAGACACAGTCAGCATCACTTGCCATGCAAGTCAGGGCATTAGCAGTAATATAGGGTGGTTGCAGCAGAAACCAGGGATATCATTTAAGGGCCTGATCTATCATGGAACCAACTTGGAAGATGGAGTTCCATCAAGGTTCAGTGGCAGTGGATCTGGAGCAGATTATTCTCTCACCATCAGCAGCCTGGACTCTGAAGATTTTGCAGACTATTACTGTGTGCAGTATACTCAGTTTCCGTATACGTTCGGAGGGGGGACCAAGCTGGAAATAAAAC
153	DSB-C33	mM-only	M14_UP32_mIgM_C_2_DSB_195	1	206	IgM	IgM		GCTAGTGGTGGCATAT-1_M14_UP32_mIgM_C_2_DSB_195_IGHM	GAGGTTCAGCTGCAGCAGTCTGGACCTGAGCTGGTGAAGCCTGGGGATTCAGTGAAGATATCCTGCAAGGCTTCTGGTTACTCATTTACTGGCTACTTTATGAACTGGGTGATGCAGAGCCATGGAAAGAGCCTTGAGTGGATTGGACGTATTAATCCTTACAATGGTGATACTTTCTACAACCAGAAGTTCAAGGGCAAGGCCACATTGACTGTAGACAAATCCTCTAGCACAGCCCACATGGACCTCCGGCGCCTGACATCTGAGGACTCTGCAGTCTATTTTTGTTCAAGAAGGGTCTACTGGGGCCAGGGCACCACTCTCACAGTCTCCTCAG		Kappa	GCTAGTGGTGGCATAT-1_M14_UP32_mIgM_C_2_DSB_195_IGK	GACATCCTGATGACCCAATCTCCATCCTCCATGTCTGTATCTCTGGGAGACACAGTCAGCATCACTTGCCATGCAAGTCAGGGCATTAGCAGTAATATAGGGTGGTTGCAGCAGAAACCAGGGAAATCATTTAAGGGCCTGATATATCATGGAACCAACTTGGAAGATGGAGTTCCATCAAGGTTCAGTGGCAGTGGATCTGGAGCAGATTATTCTCTCACCATCAGCAGCCTGGAATCTGAAGATTTTGCAGACTATTACTGTGTACAGTATGCTCAGTTTCCGTACACGTTCGGAGGGGGGACCAAACTGGAGATAAA
154	DSB-C34	mM-only	M14_UP32_mIgM_C_2_DSB_195	2	201	IgM	IgM		AAACGATCAACCCATG-1_M14_UP32_mIgM_C_2_DSB_195_IGHM	GAAGTGAAGCTTGAGGAGTCTGGAGGAGGCTTGGTGCAACCTGGAGGATCCATGAAACTCTCCTGTGTTGTCTCTGGATTCACTTTCCGTAACTACTGGATGAACTGGGTCCGCCAGTCTCCAGAGAAGGGGCTTGAGTGGGTTGCTCAAATTAGATTGAAATCTGATAATTATGCAACACATTATGCGGAGTCTGTGAAAGGGAGGTTCACCATCTCAAGAGATGATTCCAAAAGTAGTGTCTACCTGCAAATGAACAACTTAAGGTCTGAAGACACTGGAATTTATTACTGCACAGGCCCCGGTAGTGACTTTGACTACTGGGGCCAAGGCACCACTCTCACAGTCTCCTCAG		Kappa	AAACGATCAACCCATG-1_M14_UP32_mIgM_C_2_DSB_195_IGK	GACATTGTGCTGACCCAATCTCCAGCTTTTTTGGCTGTGTCTCTAGGGCAGAGGGCCACCATCTCCTGCAGAGCCAGCGAACGTGTTGATAATTATGGCATTAGTTTTATGAACTGGTTCCAACAGAAACCAGGACAGCCACCCAAACTCCTCATCTATGCTGCATCCAACCAAGGATCCGGGGTCCCTGCCAGGTTTAGTGGCAGTGGGTCTGGGACAGACTTCAGCCTCAACATCCATCCTATGGAGGAGGATGATACTGCAATGTATTTCTGTCAGCAAAGTAAGGAGGTTCCGTACACGTTCGGAGGGGGGACCAAGCTGGAAATAAAAC
155	DSB-C35	mM-only	M14_UP32_mIgM_C_2_DSB_195	3	105	IgM	IgM		AAAGCTCGTCCAGTTC-1_M14_UP32_mIgM_C_2_DSB_195_IGHM	CAGGTTACTCTGAAAGAGTCTGGCCCTGGGATATTGCAGTCCTCCCAGACCCTCAGTCTGACTTGTTCTTTCTCTGGGTTTTCACTGAGCACTTCTGGTATGGGTGTGAGCTGGATTCGTCAGCCTTCAGGAAAGGGTCTGGAGTGGCTGGCACACATTTACTGGGATGATGACAAGCGCTATAACCCATCCCTGAAGAGCCGGCTCACAATCTCCAAGGATACCTCCAGAAACCAGGTATTCCTCAAGATCACCAGTGTGGACACTGCAGATACTGCCACATACTACTGTGCTCGCCTCTATGGTAACCCTTGGTTCTTCGATGTCTGGGGCACAGGGACCACGGTCGCCGTCTCCTCAG		Kappa	AAAGCTCGTCCAGTTC-1_M14_UP32_mIgM_C_2_DSB_195_IGK	GACATTGTGCTGACACAGTCTCCTGCTTCCTTAGCTGTATCTCTGGGGCAGAGGGCCACCATCTCATGCAGGGCCAGCAAAAGTGTCAGTACATCTGGCTATAGTTATATGCACTGGTACCAACAGAAACCAGGACAGCCACCCAAACTCCTCATCTATCTTGCATCCAACCTAGAATCTGGGGTCCCTGCCAGGTTCAGTGGCAGTGGGTCTGGGACAGACTTCACCCTCAACATCCATCCTGTGGAGGAGGAGGATGCTGCAACCTATTACTGTCAGCACAGTAGGGAGCTTCCATTCACGTTCGGCTCGGGGACAAAGTTGGAAATAAAAC
156	DSB-C36	mM-only	M14_UP32_mIgM_C_2_DSB_195	4	61	IgM	IgM		AAATCTTCACTCGCAA-1_M14_UP32_mIgM_C_2_DSB_195_IGHM	CAGGTGCAGCTGAAGGAGTCAGGACCTGGCCTGGTGGCGCCCTCGCAGAGCCTGTCCATCACATGCACTGTCTCTGGATTCTCATTAATCAACTATGCTATAGTCTGGGTTCGCCAGCCACCAGGAAAGGGTCTGGAGTGGCTTGGAGTAATTTGGAGTGGTGGAGGCACAAATTATAATTCAGTTCTCAAGTCCAGACTGATCATCACCAAAGACAACTCCAAGAGTCAAGTTTTCTTAAAAATGAACAGTCTGCAATCTGATGACACAGCCACTTACTACTGTGTCAGAAAGGATTATTACGGTAGTAGTCCCTATGGTATGGACTGGTGGGGTCAAGGAACCTCAGTCACCGTCTCCTCAG		Lambda	AAATCTTCACTCGCAA-1_M14_UP32_mIgM_C_2_DSB_195_IGL	CAGGCTGTTGTGACTCAGGAATCTGCACTCACCACATCACCTGGTGAAACAGTCACACTCACTTGTCGCTCAAATGCTGGGGCTGTTACAACTGGTAACTATGTCAATTGGGTCCAAGAAAAACCAGATCATTTATTCACTGGTCTAATAGGTGGTACCAACAACCGAGTTCCAGGTGTTCCTGCCAGATTCTCAGGCTCCCTGATTGGAGACAAGGCTGCCCTCACCATCACAGGGGCACAGACTGAGGATGAGGCAATTTATTTCTGTGCTCTTTGGTCCAGTAACCATTGGGTGTTCGGTGGAGGAACCAAACTGACTGTCCTAG
157	DSB-C37	mM-only	M14_UP32_mIgM_C_2_DSB_195	5	44	IgM	IgM		AAAGCTAAGCTTGTCT-1_M14_UP32_mIgM_C_2_DSB_195_IGHM	CAGGTGCAGCTGAAGGAGTCAGGACCTGGCCTGGTGGCGCCCTCACAGAGCCTGTCCATCACATGCACCGTCTCAGGGTTCTCATTAAGCAGCTATGGTGTACACTGGGTTCGCCAGCCTCCAGGAAAGGGTCTGGAGTGGCTGGTAGTGATATGGAGTGATGGAAGCACAACCTATAATTCACCTCTCAAATCCAGACTGAGCATCAGGAAGGACAACTCCAAGAGTCAAGTTTTCTTAAGAATGAACAGTCTCCACACTGATGACACAGCCATGTACTACTGTGCCAGACATGGTGGTTACGACTGGTACTTCGATGTCTGGGGCACAGGGACCACGGTCACCGTCTCCTCAG		Kappa	AAAGCTAAGCTTGTCT-1_M14_UP32_mIgM_C_2_DSB_195_IGK	GACATCTTGCTGACTCAGTCTCCAGCCATCCTGTCTGTGAGTCCAGGAGAAAGAGTCAGTTTCTCCTGCAGGGCCAGTCAGAACATTGGCACAAGCATACACTGGTATCAGCAAAGAACAAATGGTTCTCCAAGGCTTCTCATAAATTATGCTTCTGAGTCTATCTCTGGGATCCCTTCCAGGTTTAGTGGCAGTGGATCAGGGACAGATTTTACTCTTAGCATCAACAGTGTGGAGTCTGAAGATATTGCAGATTATTACTGTCAACAAAGTAATACCTGGCCGCTCACGTTCGGTGCTGGGACCAAGCTGGAGCTGAAAC
158	DSB-C38	mM-only	M14_UP32_mIgM_C_2_DSB_195	6	38	IgM	IgM		AATCCCTTCCCAACCC-1_M14_UP32_mIgM_C_2_DSB_195_IGHM	CAGGTTCAGCTGCAACAGTCTGACGCTGAGTTGGTGAAACCTGGAGCTTCAGTGAAGATATCCTGCAAGGTTTCTGGCTACACCTTCACTGACCATAATATTCACTGGATGAAGCAGAGGCCTGAACAGGGCCTGGAATGGATTGGATATATTTATCCTAGAGATGGTAGTACTAAGTTCAATGAAAAGTTCAAGGGCAAGGCCACATTGACTGCAGACAAATCCTCCAGCACAGCCTACATGCAGCTCAACAGCCTGACATCTGAGGACTCTGCAGTCTATTTCTGTGCAAGATCCTCATTACTACGGCCATTTGCTTACTGGGGCCAAGGGACTCTGGTCACTGTCTCTGCAG		Kappa	AATCCCTTCCCAACCC-1_M14_UP32_mIgM_C_2_DSB_195_IGK	GACATTGTGATGTCACAGTCTCCATCCTCCCTAGCTGTGTCAGTTGGAGAGAAGGTTACTATGAGTTGCAAGTCCAGTCAGAGCCTTTTATATAGTAGCAATCAAAAGAACTACTTGGCCTGGTATCAGCAGAAACCAGGGCAGTCTCCTAAACTGCTGATTTACTGGGCATCCACTAGGGAATCTGGGGTCCCTGATCGCTTCACAGGCAGTGGATCTGGGACAGATTTCACTCTCACCATCAGCAGTGTGAAGGCTGAAGACCTGACACTTTATTACTGTCAGCAATATTATAGCTATATATTCACGTTCGGCTCGGGGACAAAGTTGGAAATCAAAC
159	DSB-C39	mM-only	M14_UP32_mIgM_C_2_DSB_195	7	30	IgM	IgM		AACAGACAGAAGGGTT-1_M14_UP32_mIgM_C_2_DSB_195_IGHM	GAGGTCCAGCTGCAGCAGTCTGGACCTGAGCTGGTGAAGCCTGGGGCTTCAGTGAAGATATCCTGCAAGGCTTCTGGTTACTCATTCACTGGCTACTCCATGAACTGGGTGAAGCAAAGTCCTGAAAAGAGCCTTGAGTGGATTGGAGAGATTAATCCTAGCACTGGTGGTACTACCTACAACCAGAACTTCAAGGCCAAGGCCACATTGACTGTAGACAAATCCTCCAGCACAGCCTACATGCAACTCAAGAGCCTGACATCTGAGGACTCTGCAGTCTATTACTGTGCAAGATCAAGGGGAGACTACTGGGGCCAAGGCACCACTCTCACAGTCTCCTCAG		Kappa	AACAGACAGAAGGGTT-1_M14_UP32_mIgM_C_2_DSB_195_IGK	GACATTGTGCTCACCCAATCTCCAGCTTCTTTGGCTGTGTCTCTAGGGCAGAGAGCCACCATCTCCTGCAGAGGCAGTGAAAGTGTTGAATATTATGGCACAAGTTTAATACAGTGGTACCAACAGAAACCAGGACAGCCACCCAAAGTCCTCATCTATGCTGCATCCAACGTAGAATCTGGGGTCCCTGCCAGGTTTAGTGGCAGTGGGTCTGGGACAGACTTCAGCCTCAACATCCATCCTGTGGAGGAGGATGATATTGCAATGTATTTCTGTCAGCAAAGTAGGAAGGTTCCGTACACGTTCGGAGGGGGGACCAAGCTGGAAATAAAAC
160	DSB-C40	mM-only	M14_UP32_mIgM_C_2_DSB_195	8	30	IgM	IgM		AAACCGTGTGGGTTAT-1_M14_UP32_mIgM_C_2_DSB_195_IGHM	GAGGTGCAGCTTGTTGAGTCTGGTGGAGGATTGGTGCAGCCTAAAGGATCATTGAAACTCTCATGTGCCGCCTCTGGTTTCACCTTCAATACCTATGCCATGCACTGGGTCCGCCAGGCTCCAGGAGAGGGTTTGGAATGGGTTGCTCGCATAAGAAGTAAAAGTGATAATTATGCAACCTATTATGCCGATTCAGTGAAAGACAGATTCACCATCTCCAGAGATGATTCACAAAGCATCCTCTCTCTGCAAATGAACAACCTGAAAACTGAGGACACAGCCATATATTACTGTGTGAGACGCCATTCCTACTATGCTATGGACTACTGGGGTCAAGGAACCTCAGTCACCGTCTCCTCAG		Kappa	AAACCGTGTGGGTTAT-1_M14_UP32_mIgM_C_2_DSB_195_IGK	GACATCAAGATGACCCAGTCTCCATCTTCCATGTATGCATCTCTAGGAGAGAGAGTCACTATCACTTGCAAGGCGAGTCAGGACATTAATAGCTATTTAAGCTGGTTCCAGGAGAAACCAGGGAAATCTCCTAAGACCCTGATCTATCGTGCAAAGAGATTGGTAGATGGGGTCCCATCAAGGTTCAGTGGCAGTGGATCTGGGCAAGATTATTCTCTCACCATCAGCAGCCTGGAGTATGAAGATATGGGAATTTATTATTGTCTACAGTTTGATGAGTTTCCGCTCACGTTTGGTGCTGGGACCAAGCTGGAGCTGAAAC
161	DSB-C41	mM-only	M14_UP32_mIgM_C_2_DSB_195	9	21	IgM	IgM		AACATTTCAATCCTAA-1_M14_UP32_mIgM_C_2_DSB_195_IGHM	CAGGTCCAACTGCAGCAGCCTGGGGCTGAGCTTGTGAAGCCTGGGGCTTCAGTGAAGCTGTCCTGCAAGGCTTCTGGCTACACCTTCACCAGCTACTGGATGCACTGGGTGAAGCAGAGGCCTGGACGAGGCCTTGAGTGGATTGGAAGGATTGATCCTAATAGTGGTGGTACTAAGTACAATGAGAAGTTCAAGAGCAAGGCCACACTGACTGTAGACAAACCCTCCAGCACAGCCTTCATGCAGCTCAGCAGCCTGACATCTGAGGACTCTGCGGTCTATTATTGTGCAAGGTCCTCCTACGGGGGCTGGGGCCAAGGGACTCTGGTCACTGTCTCTGCAG		Kappa	AACATTTCAATCCTAA-1_M14_UP32_mIgM_C_2_DSB_195_IGK	AGTATTGTGATGACCCAGACTCCCAAATTCCTGCTTGTATCAGCAGGAGACAGGGTTACCATAACCTGCAAGGCCAGTCAGAGTGTGAGTAATGATGTAGCTTGGTACCAACAGAAGCCAGGGCAGTCTCCTAAACTGCTGATATACTATGCATCCAATCGCTACACTGGAGTCCCTGATCGCTTCACTGGCAGTGGATATGGGACGGATTTCACTTTCACCATCAGCACTGTGCAGGCTGAAGACCTGGCAGTTTATTTCTGTCAGCAGGATTATAGCTCTCCGTGGACGTTCGGTGGAGACACCAAGCTGGAAATCAAAC
162	DSB-C42	mM-only	M14_UP32_mIgM_C_2_DSB_195	10	17	IgM	IgM		AAGGAGGCACTATTCT-1_M14_UP32_mIgM_C_2_DSB_195_IGHM	CAGGTGCAGCTTGTAGAGACCGGGGGAGGCTTGGTGAGGCCTGGAAATTCTCTGAAACTCTCCTGTGTTACCTCGGGATTCACTTTCAGTAACTACCGGATGCACTGGCTTCGCCAGCCTCCAGGGAAGAGGCTGGAGTGGATTGCTGTAATTACAGTCAAATCTGATAATTATGGAGCAAATTATGCAGAGTCTGTGAAAGGCAGATTCGCCATTTCAAGAGATGATTCAAAAAGCAGTGTCTACCTAGAGATGAACAGATTAAGAGAGGAAGACACTGCCACTTATTTTTGTAGTAGATCTCTATATGGGTTCCGACTCTACGACTGGTACTTCGATGTCTGGGGCACAGGGACCACGGTCACCGTCTCCTCAG		Kappa	AAGGAGGCACTATTCT-1_M14_UP32_mIgM_C_2_DSB_195_IGK	GACATTGTGATGACTCAGTCTCCAGCCACCCTGTCTGTGACTCCAGGAGATAGAGTCTCTCTTTCCTGCAGGGCCAGCCAGAGTATTAGCGACTACTTACACTGGTATCAACAAAAATCACATGAGTCTCCAAGGCTTCTCATCAAATATGCTTCCCAATCCATCTCTGGGATCCCCTCCAGGTTCAGTGGCAGTGGATCAGGGTCAGATTTCACTCTCAGTATCAACAGTGTGGAACCTGAAGATGTTGGAGTGTATTACTGTCAAAATGGTCACAGCTTTCCTCCCACGTTCGGTGCTGGGACCAAGCTGGAGCTGAAAC
163	DSB-C43	mM-only	M14_UP32_mIgM_C_2_DSB_195	11	16	IgM	IgM		AACGAACAGGGTAGTG-1_M14_UP32_mIgM_C_2_DSB_195_IGHM	CAGGTGCAGCTGAAGGAGTCAGGACCTGGCCTGGTGGCGCCCTCACAGAGCCTGTCCATCACATGCACTGTCTCTGGGTTCTCATTAACCAACTATGCTATAAACTGGGTTCGCCAGCCACCAGGAAAGGGTCTGGAGTGGCTTGGAGTAATATGGACTGGTGGAGGCACAAATTATAATTCAGCTCTCAAATCCAGACTGAGCATCAGCAAAGACAACTCCGAGAGTCAAGTTTTCTTAAAAATGAACAGTCTGCAAACTGATGACACAGCCAGGTATTACTGTGCCCGAAAGGATTACTACGGGACTAGCTACGGGGCTATGGACTACTGGGGTCAAGGAACCTCAGTCACCGTCTCCTCAG		Kappa	AACGAACAGGGTAGTG-1_M14_UP32_mIgM_C_2_DSB_195_IGK	GATGTTGTGATGACCCAAACTCCACTCTCCCTGCCTGTCAGTCTTGGAGATCAAGCCTCCATCTCTTGCAGATCTAGTCAGAGCCTTGTACACAGTAATGGAAACACCTATTTACATTGGTACCTGCAGAAGCCAGGCCAGTCTCCAAAGCTCCTGATCTACAAAGTTTCCAACCGATTTTCTGGGGTCCCAGACAGGTTCAGTGGCAGTGGATCAGGGACAGATTTCACACTCAAGATCAGCAGATTGGAGGCTGAGGATCTGGGAGTTTATTTCTGCTCTCAAAGTACACATGTTCCATTCACGTTCGGCTCGGGGACAAAGTTGGAAATAAAAC
164	DSB-C44	mM-only	M14_UP32_mIgM_C_2_DSB_195	12	15	IgM	IgM		AACCCGAGTGTGTTGG-1_M14_UP32_mIgM_C_2_DSB_195_IGHM	CAGGTTACTCTGAAAGAGTCTGGCCCTGGGATATTGCAGTCCTCCCAGACCCTCAGTCTGACTTGTTCTTTCTCTGGGTTTTCACTGAGCACTTCTGGTATGGGTGTGAGCTGGATTCGTCAGCCTTCAGGAAAGGGTCTGGAGTGGCTGGCACACATTTACTGGGATGATGACAAACGCTATAACCCATCCCTGAAGAGCCGGCTCACAATCTCCAAGGATACCTCCAGAAACCAGGTATTCCTCAAGATCACCAGTGTGGACACTGCAGATACTGCCACATACTACTGTGCTCGAAGGAGTAACCACTATGCTATGGACTACTGGGGTCAAGGAACCTCAGTCACCGTCTCCTCAG		Kappa	AACCCGAGTGTGTTGG-1_M14_UP32_mIgM_C_2_DSB_195_IGK	GACATTGTGATGACACAGTCTCCATCCTCCCTGACTGTGACAGCAGGAGAGAAGGTCACTATGAGCTGCAAGTCCAGTCAGAGTCTGTTAAACAGTGGAAATCAAAAGAACTACTTGACCTGGTACCAGCAGAAACCAGGGCAGCCTCCTAAACTGTTGATCTACTGGGCATCCACTAGGGAATCTGGGGTCCCTGATCGCTTCACAGGCAGTGGATCTGGAACAGATTTCACTCTCACCATCACCAGTGTGCAGGCTGAAGACCTGGCAGTTTTTTACTGTCAGAATGATTATGGTTATCCGCTCACGTTCGGTGCTGGGACCAAGCTGGAGCTGAAAC
165	DSB-C45	mM-only	M14_UP32_mIgM_C_2_DSB_195	13	13	IgM	IgM		ACCCTAGCAAAAGGCC-1_M14_UP32_mIgM_C_2_DSB_195_IGHM	CAGGTGCAGCTGAAGGAGTCAGGACCTGGCCTGGTGGCGCCCTCACAGAGCCTGTCCATCACATGCACTGTCTCTGATTTCTCATTAATCAACTATGCTATAAGTTGGGTTCGCCAACCACCAGGAAAGGGTCTGGAGTGGCTTGGAATAATATGGACTGGTGGAGGCACAAATTATAATTCAGCTCTCAAATCCAGACTGAGCATCAGCAAAGACAACTCCAAGAGTCAAGTTTTCTTAAAAATGAACAGTCTGCAAACTGATGACACAGCCAGGTATTACTGTGCCAGAATCGATTACTACGGTAGCCTCTATACTATGGACTACTGGGGTCAAGGAGCCTCAGTCACCGTCTCCTCAG		Lambda	ACCCTAGCAAAAGGCC-1_M14_UP32_mIgM_C_2_DSB_195_IGL	CAGGCTGTTGTGACTCAGGAATCTGCACTCACCACATCACCTGGTGAAACAGTCACACTCACTTGTCGCTCAAGTACTGGGGCTGTTACAACTAGTAACTATGCCAACTGGGTCCAAGAAAAACCAGATCATTTATTCACTGGTCTAATAGGAGATACCAACAATCGAGGTCCAGGTGTTCCTGCCAGATTCTCAGGCTCCCTGATTGGGGACAAGGCTGCCCTCTCCATCACAGGGGCACAGACTGAGGATGAGGCAATATATTTCTGTGCTCTATGGTACAGCAACCACTGGGTGTTCGGTGGAGGAACCAAACTGACTGTCCTAG
166	DSB-C46	mM-only	M15_UP33_mIgM_C_2_DSB_195	1	362	IgM	IgM		AAACCAGCAGCGACAG-1_M15_UP33_mIgM_C_2_DSB_195_IGHM	CAGGTCCAACTGCAGCAGCCTGGGACTGAACTGGTGAAGCCTGGGGCTTCAGTGAAGCTGTCCTGCAAGGCTTCTGGCTACACCTTCACCAGCTACTGGATGCACTGGGTGAAACAGAGGCCTGGACAAGGCCTTGAGTGGATTGGAAATATTAATCCTAGCAATGGTGGTTCTAACTACAATGAGAAGTTCAAGACCAAGGCCACACTGACTGTAGACAAATCCTCCAGCACAGCCTACATGCAGCTCAGCAGCCTGACATCTGAGGACTCTGCGGTCTATTATTGTGCAAGTCGGGGATATCCTTACTGGGGCCAAGGGACTCTGGTCACTGTCTCTGCAG		Kappa	AAACCAGCAGCGACAG-1_M15_UP33_mIgM_C_2_DSB_195_IGK	GACATCCAGATGACTCAGTCTCCAGCCTCCCTATCTGTATCTGTGGGAGAAACTGTCACCATCACATGTCGAGCAAGTGAGAATGTTTACAGTAATTTAGCATGGTTTCAGCAGAAACAGGGAAAATCTCCTCAGCTCCTGGTCTATGCTGCAACAAACTTAGCAGATGGTGTGCCATCAAGGTTCAGTGGCAGTGGATCAGGCACACAGTATTCCCTCAAGATCAACAGCCTGCAGTCTGAGGATTTTGGGAGTTATTACTGTCAACATTTTTGGGGTACTCCGTACACGTTCGGAGGGGGGACCAAGCTGGAAAGAAAAC
167	DSB-C47	mM-only	M15_UP33_mIgM_C_2_DSB_195	2	111	IgM	IgM		AACCCTTTCGCTTTCG-1_M15_UP33_mIgM_C_2_DSB_195_IGHM	CAGGTGCAGCTGAAGGAGTCAGGACCTGGCCTGGTGGCGCCCTCACAGAGCCTGTCCATCACATGCACTGTCTCTGGGTTCTCATTAATCAACTATGCTATAAGCTGGGTTCGCCAGCCACCAGGAAAGGGTCTGGAGTGGCTTGGAGTAATATGGACTGGAGGAGGCACAAATTATAATTCAGCTCTCAAATCCAGACTGAGCATCAGCAAAGACAACTCCAAGAGTCAAGTTTTCTTAAAAATGAACAGTCTGCAAACTGATGACACAGCCAGGTATTTCTGTGCCAGGATTCATTACTACGGTGGTAACTACGGGTACTTCGATGTCTGGGGCACAGGGACCACGGTCACCGTCTCCTCAG		Lambda	AACCCTTTCGCTTTCG-1_M15_UP33_mIgM_C_2_DSB_195_IGL	CAGGCTGTTGTGACTCAGGAATCTGCACTCACCACATCACCTGGTGAAACAGTCACACTCACTTGTCGCTCAAGTACTGGGGCTGTTACAACTAGTAACTATGCCAACTGGGTCCAAGAAAAACCAGATCATTTATTCACTGGTCTAATAGGTGGTACCAACAACCGAGTTCCAGGTGTTCCTGCCAGATTCTCAGGCTCCCTGATTGGAGACAAGGCTGCCCTCACCATCACAGGGGCACAGACTGAGGATGAGGCAATATATTTCTGTGCTCTATGGTACAGCAACCAGTTTATTTTCGGCAGTGGAACCAAGGTCACTGTCCTAG
168	DSB-C48	mM-only	M15_UP33_mIgM_C_2_DSB_195	2	111	IgM	IgM		CCATGCCTCGGATACC-1_M15_UP33_mIgM_C_2_DSB_195_IGHM	CAGGTGCAGCTGAAGGAGTCAGGACCTGGCCTGGTGGCGCCCTCACAGAGCCTGTCCATCACATGCACTGTCTCTGGGTTCTCATTAACCAACTATGCTATAAGCTGGGTTCGCCAGCCCCCAGGAAAGGGTCTGGAGTGGCTTGGAGTAATATGGACTGGTGGAGGCACAAATTACAATTCAGCTCTCAAATCCAGACTGAGCGTCAGCAAAGACAACTCCAAGAGTCACGTTTTCTTAAAAATGAACAGTCTGCAAACTAATGACACAGCCAGGTACTACTGTGCCAGGATTCATTACTACGGTAGTGGCTCCGGGTACTTCGATGTCTGGGGCACAGGGACCACGGTCACCGTCTCCTCAG		Lambda	CCATGCCTCGGATACC-1_M15_UP33_mIgM_C_2_DSB_195_IGL	CAGGCTGTTGTGACTCAGGAATCTGCACTCACCACATCACCTGGTGAAACAGTCACACTCACTTGTCGCTCAAGTACTGGGGCTGTTACAACTAGTAACTATGCCAACTGGGTCCAAGAAAAACCAGATCATTTATTCACTGGTCTAATAGGTGGTACCAACAACCGAGCTCCAGGTGTTCCTGCCAGATTCTCAGGCTCCCTGATTGGAGACAAGGCTGCCCTCACCATCACAGGGGCACAGACTGAAGATGAGGCAATATATTTCTGTGCTCTATGGTACAACAACCAGTTTATTTTCGGCAGTGGAACCAAGGTCACTGTCCTAG
169	DSB-C49	mM-only	M15_UP33_mIgM_C_2_DSB_195	3	78	IgM	IgM		AAAGTTACAAGTCTTA-1_M15_UP33_mIgM_C_2_DSB_195_IGHM	CAGGTGCAGCTGAAGGAGTCAGGACCTGGCCTGGTGGCGCCCTCACAGAGCCTGTCCATCACATGCACTGTCTCTGGGTTCTCATTAACCAACTATGCTATAAGCTGGGTTCGCCAGCCACCAGGAAAGGGTCTGGAGTGGCTTGGAGTAATATGGACTGGTGGAGGCACAAATTATAATTCAGCTCTCAAATCCAGACTGAGCATCAGCAAAGACAACTCCAAGAGTCAAGTTTTCTTAAAAATGAACAGTCTGCAAACTGATGACACAGCCAGGTACTACTGTGCCAGAAAGGATTACTACGGTAGTAGCCCTTATGGTATGGACTACTGGGGTCAAGGAACCTCAGTCACCGTCTCCTCAG		Lambda	AAAGTTACAAGTCTTA-1_M15_UP33_mIgM_C_2_DSB_195_IGL	CAGGCTGTTGTGACTCAGGAATCTGCACTCACCACATCACCTGGTGAAACAGTCACACTCACTTGTCGCTCAAGTACTGGGGCTGTTACAACTAGTAACTATGCCAACTGGGTCCAAGAAAAACCAGATCATTTATTCACTGGTCTAATAGGTGGTACCAACAACCGAGCTCCAGGTGTTCCTGCCAGATTCTCAGGCTCCCTGATTGGAGACAAGGCTGCCCTCACCATCACAGGGGCACAGACTGAGGATGAGGCAATATATTTCTGTGCTCTATGGTACAGCAACCATTGGGTGTTCGGTGGAGGAACCAAACTGACTGTCCTAG
170	DSB-C50	mM-only	M15_UP33_mIgM_C_2_DSB_195	4	43	IgM	IgM		AAGCTTCCACAAACCT-1_M15_UP33_mIgM_C_2_DSB_195_IGHM	CAGGTCCAACTGCAGCAGCCTGGGACTGAACTGGTGAAGCCTGGGGCTTCAGTGAAGCTGTCCTGCAAGGCTTCTGGCTACACCTTCACCAACTACTGGATGCACTGGGTGAAGCAGAGGCCTGGACAAGGCCTTGAGTGGATTGGAAATATTAATCCTAACAATGGTGGTACTAACTACAATGAGAAGTTCAAGAGCAAGGCCACACTGACTGTGGACAAATCCTCCAACACAGCCTATATGCAGCTCAGCAGCCTGACATCTGAGGACTCTGCGGTCTATTATTGTACAAGAGGGAGAGGAGACTACTGGGGCCAAGGCACCACTCTCACAGTCTCCTCAG		Kappa	AAGCTTCCACAAACCT-1_M15_UP33_mIgM_C_2_DSB_195_IGK	GACATCCTGATGACCCAATCTCCATCCTCCATGTCTGTCTCTCTGGGAGACACAGTCAGCATCACTTGCCATGCAAGTCAGGGCTTTAGTAGTAATATGGGGTGGTTGCAGCAGAAACCAGGAAAATCTTTTCAGGGCCTGATCTATCATGGAACCAACTTGGAAGATGGAGTTCCATCAAGGTTCAGTGGCAGTGGATCTGGAGCAGATTATTCTCTCACCATCAGCAGCCTGGAATCTGAAGATTTTGCAGACTATTACTGTGTACAGTATGCTCAGTTTCCGTATACGTTCGGAGGGGGGACCAAGCTGGAGCTAAAAC
171	DSB-C51	mM-only	M15_UP33_mIgM_C_2_DSB_195	5	36	IgM	IgM		ACCCGTGAGGTAGACG-1_M15_UP33_mIgM_C_2_DSB_195_IGHM	GAGGTTCAGCTGCAGCAGTCTGGACCTGAGCTGGTGAAGCCTGGGGATTCAGTGAAGATATCCTGCAAGGCTTCTGGTTACTCATTTACTGGCTACTTTATGAACTGGGTGATGCAGAGCCATGGAAAGAGCCTTGAGTGGATTGGACGTATTAATCCTTACAATGGTGATACTTTCTACAACCAGAAGTTCAAGGGCAAGGCCACATTGACTGTAGACACATCCTCTAGCACAGCCCACATGGAACTCCGGAGCCTGACATCTGAGAACTCTGCAGTCTATTATTGTGGAAGAGGCGGTAGTAGCCACTACTGGGGCCAAGGCACCACTCTCACAGTCTCCTCAG		Kappa	ACCCGTGAGGTAGACG-1_M15_UP33_mIgM_C_2_DSB_195_IGK	GACATCCTGATGACCCAATCTCCATCCTCCATGTCTGTATCTCTGGGAGACACAGTCAGCATCACTTGCCATGCAAGTCAGGGCATTAGCAATAATATAGGGTGGTTGCAGCAGAAACCAGGGAAATCATTTAAGGGCCTGATCTATCATGGAACCAACTTGGAAGATGGAGTTCCATCAAGGTTCAGTGGCAGTGGATCTGGAGCAGATTATTCTCTCACCATCAGCAGCCTGGAATCTGAAGATTTTGCAGTCTATTACTGTGTACAGTATGTTCAGTTTCCGTACACGTTCGGAGGGGGGACCAAGCTGGAAATAAAAC
172	DSB-C52	mM-only	M15_UP33_mIgM_C_2_DSB_195	6	33	IgM	IgM		AAACGGCCAGCCCATA-1_M15_UP33_mIgM_C_2_DSB_195_IGHM	GAGGTCCAGCTGCAACAGTCTGGACCTGACCTGGTGAAGCCTGGGGCTTCAGTGAAGATGTCCTGCAAGGCTTCTGGATACACATTCACTGACTACAACATTCACTGGGTGAAGCAGAGCCATGGAAAGAGCCTTGAGTGGATTGGATATATTAACCCTAACAGTGGTGGTACTAACTTCAACCAGAAGTTCAAGGGCAAGGCCACATTGACTGTAAACAAGTCCTCCAGCACAGCCTACATGGAGCTCCGCAGCCTGACATCGGAGGATTCTGCAGTCTATTACTGTGCAAATGAGAGGGCTTACTGGGGCCAAGGGACTCTGGTCACTGTCTCTGCAG		Kappa	AAACGGCCAGCCCATA-1_M15_UP33_mIgM_C_2_DSB_195_IGK	GATGTTGTGATGACCCAGACTCCACTCACTTTGTCGGTTACCATTGGACAGCCAGCCTCCATTACTTGCAAGTCAAGTCAGAGCCTCTTAGATAGTGATGGAAAGACATATTTGAATTGGTTGTTACAGAGGCCAGGCCAGTCTCCAAAGCGCCTAATCTATCTGGTGTCTAAACTGGACTCTGGAGTCCCTGACAGGTTCACTGGCAGTGGATCAGGGACAGATTTCACACTGAAAATCAACAAATTGGAGGCTGAGGATTTGGGAGTTTATTATTGCTGGCAAGGTACACATTTTCCATTCACGTTCGGCTCGGGGACAAAGTTGGAAATAAAAC
173	DSB-C53	mM-only	M15_UP33_mIgM_C_2_DSB_195	7	26	IgM	IgM		AACTCATAGGCTAACC-1_M15_UP33_mIgM_C_2_DSB_195_IGHM	CAGGTCCAGCTGCAGCAGTCTGGAGCTGACCTGGTAAGGCCTGGGACTTCAGTGAAGGTGTCCTGCAAGGCTTCTGGATACGCCTTCACTAATTACTTGATAGAGTGGGTAAAGCAGAGGCCTGGACAGGGCCTTGAGTGGATTGGAGTGATTAATCCTGGAAGTACTGGTACTAACTACAATGAGAAGTTCAAGGGCAAGGCAACACTGACTGCAGACAAATCCTCCAGCACTGCCTACATGCAGCTCAGCAGCCTGACATCTGAGGACTCTGCGGTCTATTTCTGTGCAAGACGGGCCTACTATAGTGACCCCTACTATGGTATGGACTACTGGGGTCAAGGAACCTCAGTCTACGTCTCCTCAG		Kappa	AACTCATAGGCTAACC-1_M15_UP33_mIgM_C_2_DSB_195_IGK	GATGTTTTGATGACCCAAACTCCACTCTCCCTGCCTGTCAGTCTTGGAGATCAAGCCTCCATCTCTTGCAGATCTAGTCAGAGCATTGTACATAGTAATGGAAACACCTATTTAGATTGGTACCTGCAGAAACCAGGCCAGTCTCCAAAGCTCCTGATCTACAGAGTTTCCAACCGATTTTCTGGGGTCCCAGACAGGTTCAGTGGCAGTGGATCAGGGACAGATTTCACACTCACGATCAGCAGAGTGGAGGCTGAGGATCTGGGACTTTATTACTGCTTTCAAGGTTCACACGCTCCGTACACGTTCGGAGGGGGGACCAAGCTGGAAATAAAAC
174	DSB-C54	mM-only	M15_UP33_mIgM_C_2_DSB_195	8	24	IgM	IgM		AAGCTTTAGATAGTAG-1_M15_UP33_mIgM_C_2_DSB_195_IGHM	CAGGTCCAGCTGCAGCAGTCTGGGGCTGAACTGGCAAGACCTGGTGCCTCAGTGAAGATGTCCTGCAAGGCTTCTGGCTTCACCTTTACTAGCTGCACGATGCACTGGGTAAAACAGAGGCCTGGACAGGGTCTGGAATGGATTGGATACATTAATCCTAGCAGTGGTTATACTAAGTACAATCAGAGGTTCACGGACAAGGCCACATTGACTGCAGACAAATCCTCCAGCACAGCCTACATGCAACTGAGCAGCCTGACATCTGAGGACTCTGCAGTCTATTACTGTGTAGAGGATGCTATGGACTACTGGGGTCAAGGAACCTCAGTCACCGTCTCCTCAG		Kappa	AAGCTTTAGATAGTAG-1_M15_UP33_mIgM_C_2_DSB_195_IGK	GATGTTGTGATGACCCAGACTCCACTCACTTTGTCGGTTACCATTGGACAACCAGCCTCCATCTCTTGCAAGTCAAGTCAGAGCCTCTTAGATAGTGATGGAAAGACATATTTGAATTGGTTGTTACAGAGGCCAGGCCAGTCTCCAAAGCGCCTAATCTATCTGGTGTCTAAACTGGACTCTGGAGTCCCTGACAGGTTCACTGGCAGTGGATCAGGGACAGATTTCACACTGAAAATCAGCAGAGTGGAGGCTGAGGATTTGGGAGTTTATTATTGCTGGCAAGGTACACATTTTCCTCTCACGTTCGGTGCTGGGACCAAGCTGGAGCTGAAAC
175	DSB-C55	mM-only	M15_UP33_mIgM_C_2_DSB_195	9	23	IgM	IgM		AAACCGGAGACGGAGC-1_M15_UP33_mIgM_C_2_DSB_195_IGHM	CAGGTCCAACTGCAGCAGCCTGGGACTGAACTGGTGAAGCCTGGGGCTTCAGTGAAGCTGTCCTGCAAGGCTTCTGGCTACACCTTCACCAGCTACTGGATGCACTGGGTGAAGCAGAGGCCTGGACAAGGCCTTGAGTGGATTGGAAATATTAATCCTAGCAATGGTGGTACTAACTACAATGAGAAGTTCAAGAGCAAGGCCACACTGACTGTAGACAAATCTTCCAGCACAGCCTACATGCAGCTCAGCAGCCTGACATCTGAGGACTCTGCGGTCTATTATTGTGTAAGCCGGGCAGCTCAGGCTAACGGCTACTGGGGCCAAGGCACCACTCTCACAGTCTCCTCAG		Kappa	AAACCGGAGACGGAGC-1_M15_UP33_mIgM_C_2_DSB_195_IGK	GACATCCAGATGACTCAGTCTCCAGCCTCCCTATCTGTCTCTGTGGGAGAAACTGTCACCATCACATGTCGAGCAAGTGAAAATATTTACAGTAATTTAGCATGGTATCAGCAGAGACAGGGAAAATCTCCTCAGCTCCTGGTCTATGCTGCAACAAACTTAGCAGATGGTGTGCCATCAAGGTTCAGTGGCAGCGGATCAGGCACACAGTATTCCCTCAAGATCAACAGCCTGCAGTCTGAAGATTTTGGGAGTTATTACTGTCAACATTTTTGGAATACTCCGTATACGTTCGGAGGGGGGACCAAGCTGGAAATAAAAC
176	DSB-C56	mM-only	M15_UP33_mIgM_C_2_DSB_195	10	21	IgM	IgM		AACATGGCAAGGCACG-1_M15_UP33_mIgM_C_2_DSB_195_IGHM	CAGGTGCAGCTGAAGGAGTCAGGACCTGGCCTGGTGGCGCCCTCACAGAGCCTGTCCATCACATGCACTGTCTCTGGGTTCTCATTAACCAACTATGCTATAAGCTGGGTTCGCCAGCCACCAGGAAAGGGTCTGGAGTGGCTTGGAGTAATATGGACTGGTGGAGGCACAAATTATAATTCAGCTCTCAAATCCAGACTGAGCATCAGCAAAGACAACTCCAAGAGTCAAGTTTTCTTAAAAATGAACAGTCTGCAAACTGATGACACAGCCAGGTACTACTGTGCCAGAAAGGATTACTACGGTAGTCCCTATGCTATGGACTACTGGGGTCAAGGAACCTCAGTCACCGTCTCCTCAG		Lambda	AACATGGCAAGGCACG-1_M15_UP33_mIgM_C_2_DSB_195_IGL	CAGACTGTTGTGATTCAGGAATCTGCACTCACCACATCACCTGGTGAAACAGTCACACTCACTTGTCGCTCAAGTACTGGGGCTGTTACAACTAGTAACTATGCCAACTGGGTCCAAGAAAAACCAGATCATTTATTCACTGGTCTAATAGGTGGTACCAACAACCGAGCTCCAGGAGTTCCTGCCAGATTCTCAGGCTCCCTGATTGGAGACAAGGCTGCCCTCACCATCACAGGGGCACAGACTGAGGATGAGGCAATATATTTCTGTGCTCTATGGTACAGCAACCATTTTATTTTCGGCAGTGGAACCAAGGTCACTGTCCTAG
177	DSB-C57	mM-only	M15_UP33_mIgM_C_2_DSB_195	11	18	IgM	IgM		AATCCGTCAAGGAGGA-1_M15_UP33_mIgM_C_2_DSB_195_IGHM	CAGATCCAGTTGGTACAGTCTGGACCTGAGGTGAAGAAGCCTGGGGAGACAGTCAAGATCTCCTGCAAGGCTTCTGGGTATACCCTCACAATCTATGGAATGAGCTGGGTGAAACAGGCTCCAGGAAAGGGTTTAAAGTGGATGGGCTGGTTAAACACCTACTCTGGAGTGCCAACATATGCTGATGACTTCAAGGGACGGTTTGCCTTCTCTTTGGAAACCTCTGCCAGCACTGCCTATTTGCAGATCAACAACCTCAAGAATGAGGACACGGCTACATATTTCTGTGTAAGAACTGGGACGGGGTTTCCTTACTGGGGCCGGGGGACTCTGGTCACTGTCTCTGCAG		Kappa	AATCCGTCAAGGAGGA-1_M15_UP33_mIgM_C_2_DSB_195_IGK	GATATTGTGATGACGCAGGCTGCATTCTCCAATCCAGTCACTCTTGGAACATCAGCTTCCATCTCCTGCAGGTCTAGTAAGAGTCTCCGACATAGTAATGGCATCACTTATTTGTATTGGTATCTGCAGAAGCCGGGCCAGTCTCCTCACCTCCTGATTTCTCAGATGTCCAACCTTGCCTCAGGAGTCCCAGACAGGTTCAGTGGCAGTGGGTCAGGAACTGATTTCACACTGAGAATCAGCAGAGTGGAGGCTGAGGATGTGGGTGTTTATTACTGTGCTCAAAATCTAGAACTTCCGTACACGTTCGGAGGGGGGACCAAACTGGAAATAAAAC
178	DSB-C58	mM-only	M15_UP33_mIgM_C_2_DSB_195	12	17	IgM	IgM		AACGTGCTCGCTGTGG-1_M15_UP33_mIgM_C_2_DSB_195_IGHM	CAGGTGCAGCTGAAGGAGTCAGGACCTGGCCTGGTGGCGCCCTCACAGAGTCTGTCCATCACATGCACTGTCTCTGGGTTCTCATTAATCAACTATGCTATAAGCTGGGTTCGCCAGCCACCAGGAAAGGGTCTGGAGTGGCTTGGAGTAATATGGACTGGTGGAGGCACAAATTATAATTCAGCTCTCAAATCCAGACTGAGTATCAGTAAAGACAATTCCAAGAGTCAAGTTTTCTTAAAAATGAACAGTCTGCAAACTGATGACACAGCCAGGTACTACTGTGCCAGAAAGGATTACTACGGTAGTAGCTACGGGGGGTTTGATTACTGGGGCCAAGGGACTCTGGTCACTGTCTCTGCAG		Lambda	AACGTGCTCGCTGTGG-1_M15_UP33_mIgM_C_2_DSB_195_IGL	CAGGCTGTTGTGACTCAGGAATCTGCACTCACCACATCACCTGGTGAAACAGTCACACTCACTTGTCGCTCAAGTACTGGGACTGTTACAACTAGTAACTATGCCAACTGGGTCCAAGAAAAACCAGATCATTTATTCACTGGTCTAATAGGTGGTACCAACAACCGAGCTCCAGGTGTTCCTGCCAGATTCTCAGGCTCCCTGATTGGAGACAAGGCTGCCCTCACCATCACAGGGGCACAGACTGAGGATGAGGCAATATATTTCTGTGCTCTATGGTACAGCAACCACTGGGTGTTCGGTGGAGGAACCAAACTGACTGTCCTAG
179	DSB-C59	mM-only	M15_UP33_mIgM_C_2_DSB_195	13	16	IgM	IgM		AAGGGACGTACATCCC-1_M15_UP33_mIgM_C_2_DSB_195_IGHM	CAGGTCCAACTGCAGCAGCCTGGGACTGAACTGGTGAAGCCTGGGGCTTCAGTGAAGCTGTCCTGCAAGGCTTCTGGCTACACCTTCACCAGCTACTGGATGTATTGGGTGAAGCAGAGGCCTGGACAAGGTCTTGACTGGATTGGAAATATTAATCCTAGTAATGGTGGTACTTACTACAATGAGAAGTTCAAGAACAAGGCCACACTGACTGTTGACAGATCCTCCAGCACAGCCTACATGCAGCTCAGCAGCCTGACATCTGAGGACTCTGCGGTCTATTATTGTGCAAGATGGGACTACTGGGGCCAAGGCACCACTCTCACAGTCTCCTCAG		Kappa	AAGGGACGTACATCCC-1_M15_UP33_mIgM_C_2_DSB_195_IGK	GACATTGTGATGACCCAGTCTCACAAATTCATGTCCACATCAGTAGGAGACAGGGTCAGCATCACCTGCACGGCCAGTCAGGATGTGAGTATTGCTGTGGCCTGGTATCGCCAGAAACCAGGACAATCTCCTAAACTACTGATTTACTCGGCATCCTACCGGTACACTGGAGTCCCTGATCGCTTCACTGGCAGTGGATCTGGGACGGATTTCACTTTCACCATCAGCAGTGTGCAGGCTGAAGACCTGGCAGTTTATTACTGTCAGCAACATTATAGTACTCCGTGGACGTTCGGTGGAGGCACCAAGCTGGAAATCAAAC
180	DSB-C60	mM-only	M15_UP33_mIgM_C_2_DSB_195	14	15	IgM	IgM		AAACGCTGTAGTGCGC-1_M15_UP33_mIgM_C_2_DSB_195_IGHM	CAGATCCAGTTGGTGCAGTCTGGACCTGAGCTGAAGAAGCCTGGAGAGACAGTCAAGATCTCCTGCAAGGCTTCTGGGTATACCTTCACAGAATATCCAATGCACTGGGTGAAGCAGACTCCAGGAAAGGGTTTCAAGTGGATGGGCATGATATCCACCGACACTGGAGAGTCAACATATGCTGAAGAGTTCAAGGGACGGTTTGCCTTTTCTTTGGAGACCTCTGCCAGCACTGCCTATTTGCAGATCAACAACCTCAAAAATGAGGACACGGAGACATATTTCTGTGTGAGAGGGGGATATAGAAAGTACTGGGGCCAAGGCACCACTCTCACAGTCTCCTCAG		Kappa	AAACGCTGTAGTGCGC-1_M15_UP33_mIgM_C_2_DSB_195_IGK	GACATTGTGCTGACCCAATCTCCAGCTTCTTTGGCTGTGTCTCTAGGGCAGAGGGCCACCATATCCTGCAGAGCCAGTGAAAGTGTTGATAGTTATGGCTATAGTTTTATGCACTGGTACCAGCAGAAACCAGGACAGCCACCCAAACTCCTCATCTATCGTGCATCCAACCTAGAATCTGGGATCCCTGCCAGGTTCAGTGGCAGTGGGTCTAGGACAGACTTCACCCTCACCATTAATCCTGTGGAGGCTGATGATGTTGCAACCTATTACTGTCAGCAAAGTAATGAGGATCCGCTCACGTTCGGTGCTGGGACCAAGCTGGAGCTGAAAC

## Sheet: ELISA
Group	mAb ID	BT50 Spike-binding (µg/mL)	BT50 RBD-binding (µg/mL)	Category		# of mAbs per group:	WT	smIgM	mIgM	Total
WT	DSB-A02	10	10	non-binder		non-binder	40	36	23	99
WT	DSB-A03	10	10	non-binder		Spike	6	11	11	28
WT	DSB-A06	10	10	non-binder		RBD	2	1	16	19
WT	DSB-A07	10	10	non-binder
WT	DSB-A08	10	10	non-binder			48	48	50	146
WT	DSB-A09	10	10	non-binder
WT	DSB-A10	0.01812	10	Spike
WT	DSB-A11	10	10	non-binder		% of mAbs per group:	WT	smIgM	mIgM
WT	DSB-A12	10	10	non-binder		non-binder	83.3333	75	46
WT	DSB-A13	0.5255	10	Spike		Spike	12.5	22.9167	22
WT	DSB-A14	10	10	non-binder		RBD	4.16667	2.08333	32
WT	DSB-A15	10	10	non-binder
WT	DSB-A16	0.01547	10	Spike		Total RBD	4.16667	2.08333	32
WT	DSB-A19	10	10	non-binder		Total Binders	16.6667	25	54
WT	DSB-A20	10	10	non-binder
WT	DSB-A21	10	10	non-binder
WT	DSB-A22	10	10	non-binder
WT	DSB-A23	10	10	non-binder
WT	DSB-A27	10	10	non-binder
WT	DSB-A28	10	10	non-binder
WT	DSB-A29	10	1.044	RBD
WT	DSB-A30	10	10	non-binder
WT	DSB-A31	10	10	non-binder
WT	DSB-A32	10	10	non-binder
WT	DSB-A33	0.04679	10	Spike
WT	DSB-A34	10	10	non-binder
WT	DSB-A35	10	10	non-binder
WT	DSB-A36	1.571	0.3351	RBD
WT	DSB-A37	10	10	non-binder
WT	DSB-A39	10	10	non-binder
WT	DSB-A40	10	10	non-binder
WT	DSB-A41	10	10	non-binder
WT	DSB-A42	10	10	non-binder
WT	DSB-A43	10	10	non-binder
WT	DSB-A45	10	10	non-binder
WT	DSB-A46	10	10	non-binder
WT	DSB-A47	10	10	non-binder
WT	DSB-A48	10	10	non-binder
WT	DSB-A49	10	10	non-binder
WT	DSB-A51	10	10	non-binder
WT	DSB-A52	10	10	non-binder
WT	DSB-A54	10	10	non-binder
WT	DSB-A55	0.02607	10	Spike
WT	DSB-A56	10	10	non-binder
WT	DSB-A57	10	10	non-binder
WT	DSB-A58	10	10	non-binder
WT	DSB-A59	10	10	non-binder
WT	DSB-A60	0.01788	10	Spike
M-only	DSB-B01	0.1118	10	Spike
M-only	DSB-B02	0.1394	10	Spike
M-only	DSB-B03	0.423	10	Spike
M-only	DSB-B05	0.3593	10	Spike
M-only	DSB-B06	0.03716	10	Spike
M-only	DSB-B09	10	10	non-binder
M-only	DSB-B10	0.2872	10	Spike
M-only	DSB-B11	0.04	10	Spike
M-only	DSB-B12	10	10	non-binder
M-only	DSB-B13	10	10	non-binder
M-only	DSB-B14	10	10	non-binder
M-only	DSB-B15	10	10	non-binder
M-only	DSB-B16	10	10	non-binder
M-only	DSB-B17	10	10	non-binder
M-only	DSB-B19	10	10	non-binder
M-only	DSB-B20	10	10	non-binder
M-only	DSB-B21	10	10	non-binder
M-only	DSB-B22	10	10	non-binder
M-only	DSB-B24	10	10	non-binder
M-only	DSB-B25	10	10	non-binder
M-only	DSB-B26	10	10	non-binder
M-only	DSB-B27	10	10	non-binder
M-only	DSB-B28	10	10	non-binder
M-only	DSB-B29	10	10	non-binder
M-only	DSB-B31	10	10	non-binder
M-only	DSB-B32	0.04789	10	Spike
M-only	DSB-B33	10	10	non-binder
M-only	DSB-B34	10	10	non-binder
M-only	DSB-B36	10	10	non-binder
M-only	DSB-B37	0.02581	0.02641	RBD
M-only	DSB-B38	10	10	non-binder
M-only	DSB-B39	10	10	non-binder
M-only	DSB-B40	10	10	non-binder
M-only	DSB-B41	10	10	non-binder
M-only	DSB-B42	3.544	10	Spike
M-only	DSB-B43	10	10	non-binder
M-only	DSB-B44	0.1442	10	Spike
M-only	DSB-B45	10	10	non-binder
M-only	DSB-B48	10	10	non-binder
M-only	DSB-B49	10	10	non-binder
M-only	DSB-B50	10	10	non-binder
M-only	DSB-B51	10	10	non-binder
M-only	DSB-B52	10	10	non-binder
M-only	DSB-B53	10	10	non-binder
M-only	DSB-B55	10	10	non-binder
M-only	DSB-B56	0.4117	10	Spike
M-only	DSB-B57	10	10	non-binder
M-only	DSB-B59	10	10	non-binder
mM-only	DSB-C01	10	10	non-binder
mM-only	DSB-C03	10	10	non-binder
mM-only	DSB-C04	10	4.678	RBD
mM-only	DSB-C05	10	10	non-binder
mM-only	DSB-C06	3.585	10	non-binder
mM-only	DSB-C07	10	10	non-binder
mM-only	DSB-C09	0.07118	0.04677	RBD
mM-only	DSB-C10	10	10	non-binder
mM-only	DSB-C11	10	10	non-binder
mM-only	DSB-C12	0.1137	10	Spike
mM-only	DSB-C13	10	10	non-binder
mM-only	DSB-C14	0.02967	10	Spike
mM-only	DSB-C15	0.01495	10	Spike
mM-only	DSB-C16	1.005	0.3361	RBD
mM-only	DSB-C17	10	1.834	RBD
mM-only	DSB-C19	0.1059	10	Spike
mM-only	DSB-C20	0.08782	10	Spike
mM-only	DSB-C21	4.475	10	Spike
mM-only	DSB-C22	0.008193	10	Spike
mM-only	DSB-C23	0.5347	0.09468	RBD
mM-only	DSB-C24	10	10	non-binder
mM-only	DSB-C25	10	10	non-binder
mM-only	DSB-C26	10	10	non-binder
mM-only	DSB-C27	10	10	non-binder
mM-only	DSB-C29	0.023	0.07407	RBD
mM-only	DSB-C30	0.04868	0.04284	RBD
mM-only	DSB-C32	4.594	0.8059	RBD
mM-only	DSB-C33	10	10	non-binder
mM-only	DSB-C34	10	10	non-binder
mM-only	DSB-C35	10	10	non-binder
mM-only	DSB-C37	0.08806	10	Spike
mM-only	DSB-C39	0.008329	0.01162	RBD
mM-only	DSB-C40	0.07527	0.0896	RBD
mM-only	DSB-C41	10	10	non-binder
mM-only	DSB-C42	10	10	non-binder
mM-only	DSB-C44	10	10	non-binder
mM-only	DSB-C45	10	10	non-binder
mM-only	DSB-C46	10	10	non-binder
mM-only	DSB-C47	0.02302	0.04576	RBD
mM-only	DSB-C48	0.03137	0.06008	RBD
mM-only	DSB-C49	0.7246	0.3805	RBD
mM-only	DSB-C50	10	10	non-binder
mM-only	DSB-C51	10	10	non-binder
mM-only	DSB-C53	10	4.262	RBD
mM-only	DSB-C54	8.261	10	Spike
mM-only	DSB-C55	10	10	non-binder
mM-only	DSB-C56	0.8261	0.4129	RBD
mM-only	DSB-C57	0.05337	10	Spike
mM-only	DSB-C58	0.02645	0.08166	RBD
mM-only	DSB-C60	0.06231	10	Spike
